# Supplementary material for: The power and limits of predicting inter-protein exon-exon interactions using protein 3D structures
Source: Bioinform Adv. 2026 Jan 27;6(1):vbag032. doi: 10.1093/bioadv/vbag032 (PMC12974993; doi:10.1093/bioadv/vbag032)
Supplement: vbag032_Supplementary_Data [file vbag032_supplementary_data.zip]

Archive with 2 entries (2 files):
- EEIP_Supp_Tables_S2-S8.xlsx
- EEIP_Supp_Materials.pdf
