# Supplementary material for: The power and limits of predicting inter-protein exon-exon interactions using protein 3D structures
Source: Bioinform Adv. 2026 Jan 27;6(1):vbag032. doi: 10.1093/bioadv/vbag032 (PMC12974993; doi:10.1093/bioadv/vbag032)
Supplement: vbag032_Supplementary_Data [file vbag032_supplementary_data.zip › EEIP_Supp_Tables_S2-S8.xlsx]

## Sheet: Supplementary Table S2
Supplementary Table S2
RRI	MCC							F-score							Precision							Recall								AU-ROC							AU-PRC
	Fold1	Fold2	Fold3	Fold4	Fold5	Mean		Fold1	Fold2	Fold3	Fold4	Fold5	Mean		Fold1	Fold2	Fold3	Fold4	Fold5	Mean		Fold1	Fold2	Fold3	Fold4	Fold5	Mean			Fold1	Fold2	Fold3	Fold4	Fold5	Mean		Fold1	Fold2	Fold3	Fold4	Fold5	Mean
dMaSIF
Threshold: 0.01																													dMaSIF
D_Con	0.0366064	0.0503509	0.0256795	0.0257308	0.0516283	0.0379992		0.0340785	0.04015	0.0302252	0.0237058	0.0523383	0.0360996		0.0214871	0.0241352	0.0225381	0.0144943	0.0355177	0.0236345		0.082314	0.119334	0.0458702	0.0650407	0.0994238	0.0823965		D_Con	0.806674	0.839329	0.784847	0.810624	0.805689	0.809433		0.011925	0.0120264	0.014607	0.00910057	0.0216999	0.0138718
D_Engy	0.07537	0.091181	0.0360133	0.0521471	0.107714	0.072485		0.0648202	0.0919592	0.0335448	0.0430787	0.108531	0.0683867		0.0410173	0.0676456	0.0211552	0.0262748	0.0813801	0.0474946		0.154449	0.143557	0.0809578	0.11951	0.162867	0.132268		D_Con^small-PDB	0.807143	0.834129	0.774142	0.819845	0.797086	0.806469		0.0104208	0.0113862	0.0126741	0.00765312	0.0206362	0.0125541
D_Evol	0.0441427	0.0416095	0.0702024	0.04105	0.051961	0.0497931		0.0427863	0.0384602	0.0685257	0.0433363	0.0433281	0.0472873		0.0278387	0.0247449	0.0480594	0.0304005	0.0264222	0.0314931		0.0923982	0.0862846	0.119352	0.0754352	0.120302	0.0987545		D_Con^small-AF	0.77797	0.776479	0.714987	0.798202	0.747218	0.762972		0.00871077	0.00616554	0.0106057	0.00753604	0.0131765	0.00923892
																													D_Engy	0.839264	0.857045	0.827661	0.848237	0.826915	0.839824		0.0242722	0.0396951	0.013007	0.0163832	0.0466358	0.0279987
Threshold: 0.02																													D_Evol	0.810251	0.83862	0.835159	0.842775	0.885281	0.842417		0.0158774	0.013733	0.0258004	0.0206553	0.0174663	0.0187065
D_Con	0.0419534	0.0520653	0.0358605	0.0340238	0.0562021	0.044021		0.0315252	0.032707	0.0356617	0.0243503	0.0482389	0.0344966		0.0177977	0.0180062	0.0221945	0.0134961	0.0284916	0.0199972		0.137851	0.178168	0.0906911	0.12439	0.157175	0.137655
D_Engy	0.0752071	0.103216	0.0463039	0.0565795	0.108237	0.0779086		0.0525995	0.0890526	0.0342264	0.0369888	0.0952863	0.0616307		0.0298839	0.0550542	0.0193302	0.0205268	0.0598053	0.0369201		0.21928	0.232843	0.14921	0.186791	0.234277	0.20448		PInet
D_Evol	0.0505286	0.0506001	0.0752561	0.0552276	0.059416	0.0582057		0.0404191	0.0372535	0.0612207	0.0477271	0.0391238	0.0451488		0.0233077	0.0212009	0.03654	0.0284701	0.0217159	0.0262469		0.152037	0.153413	0.18863	0.147485	0.19721	0.167755		D_Con	0.558483	0.547885	0.632787	0.620512	0.609806	0.593895		0.00757822	0.00530133	0.0141283	0.00623523	0.0113585	0.00892031
																													D_Engy	0.664737	0.599793	0.619503	0.580728	0.613673	0.615687		0.00695499	0.0127816	0.0132256	0.00591522	0.0199282	0.0117611
Threshold: 0.03																													D_Evol	0.612934	0.539154	0.662938	0.663413	0.68446	0.63258		0.0163792	0.00311507	0.0185717	0.0186779	0.0208584	0.0155205
D_Con	0.0457441	0.0517172	0.0415618	0.0390728	0.0589165	0.0474025		0.0295972	0.0277786	0.0363454	0.0238371	0.0446469	0.032441		0.0160688	0.0148207	0.0211189	0.0127872	0.0250433	0.0179678		0.187218	0.220999	0.130265	0.175447	0.205547	0.183895
D_Engy	0.07509	0.108361	0.0508109	0.0594924	0.105806	0.0799121		0.0452552	0.0822372	0.0322381	0.0331928	0.0835519	0.055295		0.0246788	0.0475435	0.017506	0.0178096	0.0489868	0.0313049		0.272246	0.304272	0.203453	0.243626	0.283805	0.26148		GLINTER
D_Evol	0.0546716	0.0537822	0.0807057	0.0661599	0.0630868	0.0636812		0.0381723	0.0338929	0.057138	0.0491341	0.0356263	0.0427927		0.0210684	0.0184716	0.0322362	0.0277015	0.0191361	0.0237228		0.202856	0.205248	0.25113	0.217118	0.257652	0.226801		D_Con	0.783701	0.809397	0.776418	0.801739	0.768263	0.787904		0.0172777	0.0111363	0.036518	0.0106577	0.0178416	0.0186863
																													D_Engy	0.709801	0.765531	0.766386	0.695806	0.671642	0.721833		0.00607215	0.0227708	0.00911976	0.00725438	0.0116986	0.0113831
Threshold: 0.04																													D_Evol	0.732765	0.760248	0.741801	0.628916	0.723147	0.717375		0.0119709	0.0107696	0.020428	0.00633788	0.00700912	0.0113031
D_Con	0.0488191	0.0521364	0.0456498	0.0425409	0.0639621	0.0506216		0.0282523	0.0249061	0.0361265	0.0230288	0.0434876	0.0311603		0.0150413	0.0130776	0.0202674	0.0121445	0.0237364	0.0168534		0.232176	0.260777	0.166092	0.221951	0.259011	0.228002
D_Engy	0.0744034	0.110626	0.0547623	0.0611008	0.103982	0.0809749		0.040149	0.0759336	0.0309238	0.0303379	0.0752993	0.0505287		0.0214407	0.0424051	0.0164609	0.0160017	0.0425813	0.027778		0.315042	0.362745	0.254765	0.291475	0.325079	0.309821		ProteinMAE
D_Evol	0.0580886	0.0567255	0.079803	0.0738157	0.0653669	0.0667599		0.0365875	0.0316765	0.0510992	0.0488742	0.0330133	0.0402501		0.0197458	0.0168879	0.0280049	0.0267739	0.0174401	0.0217705		0.248775	0.254829	0.291416	0.279981	0.308408	0.276682		D_Con	0.617129	0.635791	0.615476	0.632326	0.634077	0.62696		0.00692948	0.00722587	0.0104383	0.00961917	0.0150402	0.00985059
																													D_Engy	0.687465	0.682004	0.645961	0.669801	0.59182	0.65541		0.00765334	0.0212114	0.00774517	0.0100291	0.0110474	0.0115373
Threshold: 0.05																													D_Evol	0.612564	0.631774	0.605774	0.656274	0.615501	0.624377		0.00608676	0.0079185	0.00751841	0.0127856	0.00460293	0.00778243
D_Con	0.0504932	0.0521344	0.0482566	0.0454332	0.0659045	0.0524444		0.0268039	0.0227163	0.0352038	0.0223561	0.0413163	0.0296793		0.0141005	0.011813	0.0193135	0.0116687	0.0221792	0.015815		0.270523	0.295005	0.198621	0.265854	0.301219	0.266244
D_Engy	0.0741303	0.113704	0.0581009	0.0622801	0.103306	0.0823043		0.0364302	0.0716053	0.0298601	0.0281551	0.0694807	0.0471063		0.0191963	0.0391345	0.015703	0.0146952	0.0384015	0.0254261		0.356356	0.420518	0.303307	0.334943	0.364387	0.355902
D_Evol	0.0596923	0.057637	0.0820056	0.0789213	0.0668471	0.0690207		0.0347338	0.029331	0.0480492	0.0476632	0.03091	0.0381374		0.0184872	0.0154334	0.0258601	0.0256519	0.0161631	0.0203191		0.286574	0.294752	0.338479	0.335832	0.35277	0.321681
PInet
Threshold: 0.01
D_Con	0.0468849	0.0141314	0.0614752	0.0267657	0.0340818	0.0366678		0.0491534	0.0130676	0.0581313	0.028777	0.0377759	0.037381		0.0404205	0.00780729	0.0375647	0.0226825	0.0267409	0.0270432		0.0626997	0.0400555	0.128466	0.0393496	0.0643173	0.0669777
D_Engy	0.0258633	0.0349472	0.0494661	0.0371644	0.060149	0.041518		0.0217974	0.0404941	0.0482331	0.0374768	0.0623396	0.0420682		0.0126368	0.0318191	0.0333918	0.0279825	0.0437778	0.0299216		0.0792373	0.0556723	0.086822	0.0567225	0.108229	0.0773365
D_Evol	0.0660061	9.6763e-06	0.0750413	0.0701239	0.0727425	0.0567847		0.057021	0.0040324	0.0686883	0.0602317	0.0713592	0.0522665		0.0350171	0.00259704	0.0447252	0.0365564	0.053594	0.0344979		0.153437	0.00901481	0.147967	0.170938	0.106742	0.11762
Threshold: 0.02
D_Con	0.0391619	0.0127081	0.0615441	0.0243831	0.0378261	0.0351247		0.0386249	0.0101599	0.0508471	0.0237453	0.0367391	0.0320233		0.0262378	0.00558986	0.0298037	0.0151319	0.0223802	0.0198287		0.073168	0.0556892	0.172988	0.055122	0.102506	0.0918945
D_Engy	0.0259332	0.0472428	0.0509125	0.039021	0.0570482	0.0440316		0.0181534	0.0476679	0.039316	0.0349743	0.0527303	0.0385684		0.00984955	0.0307692	0.022706	0.0222693	0.0321143	0.0235417		0.115678	0.105742	0.146441	0.0814332	0.147275	0.119314
D_Evol	0.0598906	0.000644152	0.076764	0.068345	0.0770252	0.0565338		0.0461259	0.00505913	0.0622525	0.0480516	0.0640833	0.0451145		0.0264635	0.00279944	0.0371339	0.0266621	0.0397268	0.0265572		0.179476	0.0262395	0.192395	0.242988	0.165633	0.161346
Threshold: 0.03
D_Con	0.0336364	0.0119254	0.0588736	0.0227219	0.0403146	0.0334944		0.031252	0.00878526	0.0439907	0.0192922	0.0350576	0.0276756		0.019465	0.00469646	0.0246424	0.0110672	0.0201048	0.0159952		0.0792287	0.0679001	0.204767	0.075122	0.136808	0.112765
D_Engy	0.0266512	0.0498637	0.0490742	0.038389	0.0542755	0.0436507		0.0165831	0.0454984	0.0332257	0.030841	0.0459841	0.0344265		0.00878934	0.0271478	0.0183088	0.0182257	0.0264329	0.0197809		0.146398	0.140406	0.179345	0.100191	0.176625	0.148593
D_Evol	0.0575581	0.00114319	0.0755499	0.0654326	0.075171	0.054971		0.0416549	0.00539805	0.0561846	0.0406448	0.0542192	0.0396203		0.0233058	0.00288978	0.0321751	0.0218408	0.0312106	0.0222844		0.195856	0.0408886	0.221386	0.292311	0.206315	0.191351
Threshold: 0.04
D_Con	0.0298277	0.0126367	0.0572097	0.0226014	0.0416112	0.0327774		0.0261997	0.00852972	0.0393999	0.0166433	0.0330338	0.0247613		0.0154626	0.00449621	0.0215072	0.00905996	0.0183095	0.0137671		0.08573	0.0828862	0.234448	0.102114	0.168699	0.134775
D_Engy	0.0283358	0.0491157	0.0462835	0.0353158	0.0519149	0.0421931		0.0160311	0.0412742	0.0283034	0.0254481	0.0410506	0.0304215		0.00839452	0.0235122	0.0151988	0.0143085	0.0228412	0.016851		0.177542	0.168768	0.205408	0.114905	0.202437	0.173812
D_Evol	0.0552277	0.0013393	0.0754084	0.061175	0.0691586	0.0524618		0.0381597	0.00549364	0.0522684	0.0350429	0.0445661	0.0351062		0.0210107	0.00289517	0.029211	0.0185193	0.0246898	0.0192652		0.207616	0.0536059	0.248117	0.325193	0.228594	0.212625
Threshold: 0.05
D_Con	0.0272807	0.0124058	0.0548274	0.0226415	0.0419767	0.0318264		0.0225904	0.00798501	0.0355672	0.014909	0.0309911	0.0224085		0.0128217	0.00417073	0.019106	0.00791068	0.0168167	0.0121652		0.094876	0.093432	0.256933	0.129268	0.19724	0.15435
D_Engy	0.0294302	0.0494526	0.0438406	0.0316461	0.04988	0.0408499		0.0155101	0.0385465	0.0247449	0.020754	0.0373744	0.027386		0.00806148	0.0213455	0.0130806	0.0113045	0.0203779	0.014834		0.204025	0.198529	0.228539	0.126474	0.225236	0.196561
D_Evol	0.0536621	0.0014492	0.0719872	0.055675	0.0645266	0.04946		0.0355627	0.00552923	0.0470509	0.0302668	0.037487	0.0311793		0.0193454	0.00288579	0.025824	0.0158261	0.0202519	0.0168266		0.219936	0.0658403	0.264307	0.345745	0.251647	0.229495
GLINTER
Threshold: 0.01
D_Con	0.0466634	0.0330699	0.0731628	0.0406676	0.0428493	0.0472826		0.0415372	0.0314798	0.0732072	0.0308377	0.0465832	0.044729		0.0258686	0.0214398	0.0524844	0.0176104	0.0346586	0.0304124		0.105344	0.0592044	0.120971	0.123902	0.071017	0.0960879
D_Engy	0.0157771	0.0560075	0.0234303	0.0286298	0.0376153	0.032292		0.0154593	0.0612972	0.0255552	0.0287727	0.0298147	0.0321798		0.00917942	0.0516951	0.0185526	0.02039	0.0160932	0.0231821		0.0489407	0.0752801	0.041049	0.0488599	0.202306	0.0832872
D_Evol	0.0319506	0.0301528	0.055003	0.000431125	0.0222941	0.0279663		0.0352901	0.027972	0.058487	0.00711966	0.0192271	0.0296192		0.0272326	0.0174077	0.0506051	0.0047996	0.0111965	0.0222483		0.050119	0.0711526	0.0692771	0.0137814	0.0679969	0.0544654
Threshold: 0.02
D_Con	0.0480994	0.0384753	0.0724689	0.0431162	0.0476149	0.0499549		0.0352037	0.0296841	0.0637328	0.0266747	0.0448226	0.0400236		0.0198382	0.0173605	0.0393482	0.0144005	0.0276338	0.0237162		0.156143	0.102313	0.167591	0.18065	0.118585	0.145056
D_Engy	0.0188299	0.0547402	0.027602	0.0264695	0.0368288	0.0328941		0.0147175	0.0552641	0.0254078	0.0245045	0.0269635	0.0293715		0.00803802	0.0368298	0.0153389	0.0154812	0.0142571	0.017989		0.0870763	0.110644	0.0739534	0.0587442	0.247904	0.115664
D_Evol	0.0352606	0.0276343	0.0517403	0.00267036	0.0259068	0.0286425		0.0338407	0.0234041	0.0495378	0.00967467	0.0178832	0.0268681		0.0210422	0.0135911	0.0325203	0.00556505	0.00971035	0.0164858		0.0863783	0.0841919	0.103916	0.0369923	0.112941	0.0848838
Threshold: 0.03
D_Con	0.0499429	0.0409555	0.0709171	0.0452487	0.0513312	0.0516791		0.03199	0.0269481	0.0560347	0.0245618	0.0426011	0.0364271		0.0173887	0.0149242	0.0324774	0.0129802	0.0245161	0.0204573		0.199559	0.138668	0.204017	0.227967	0.162401	0.186523
D_Engy	0.0211495	0.0533042	0.0296426	0.0261817	0.0324797	0.0325515		0.0143004	0.0493904	0.0238751	0.0218192	0.024303	0.0267376		0.00760106	0.0300632	0.0135147	0.012809	0.0127672	0.015351		0.120551	0.138305	0.102297	0.0735707	0.251965	0.137338
D_Evol	0.038794	0.0247337	0.0520264	0.00396898	0.0269739	0.0292994		0.0324106	0.0184156	0.0440831	0.0104891	0.0161714	0.024314		0.018647	0.0100772	0.0262384	0.00576094	0.00854976	0.0138547		0.123758	0.106729	0.137801	0.0585106	0.148973	0.115154
Threshold: 0.04
D_Con	0.0519392	0.0437072	0.0697945	0.0470639	0.0534605	0.0531931		0.0300251	0.0253126	0.0506137	0.0231866	0.0402641	0.0338804		0.0160138	0.0136384	0.0283538	0.0121136	0.022383	0.0185005		0.24011	0.175763	0.235497	0.269919	0.200188	0.224295
D_Engy	0.022803	0.0533805	0.0312522	0.0251381	0.030137	0.0325422		0.0139251	0.0456934	0.0226187	0.0189438	0.0229794	0.0248321		0.00730198	0.0264938	0.0123945	0.0106168	0.0120339	0.0137682		0.149788	0.165966	0.129174	0.0878356	0.254062	0.157365
D_Evol	0.0398972	0.0262415	0.0531103	0.00518163	0.0294309	0.0307723		0.0300213	0.0170213	0.0404761	0.0110121	0.0156277	0.0228317		0.0166221	0.0090494	0.022956	0.00591823	0.00814892	0.0125389		0.154837	0.142949	0.170934	0.0790619	0.190043	0.147565
Threshold: 0.05
D_Con	0.0531052	0.0457314	0.0693018	0.0479065	0.0549076	0.0541905		0.0283144	0.0238572	0.0466306	0.0218842	0.0382262	0.0317825		0.0149245	0.0126447	0.0255518	0.011349	0.0208103	0.017056		0.275372	0.210638	0.266377	0.305203	0.234356	0.258389
D_Engy	0.0235818	0.0555323	0.0327981	0.0247476	0.0290115	0.0331343		0.0133957	0.0440618	0.0217364	0.0169737	0.0222387	0.0236813		0.00696575	0.0248029	0.0116864	0.00923997	0.011617	0.0128624		0.174153	0.197129	0.155237	0.104122	0.259565	0.178041
D_Evol	0.0408934	0.0283106	0.0527566	0.00619987	0.0307257	0.0317772		0.0281573	0.0164228	0.0369267	0.0113471	0.0149211	0.021555		0.0152359	0.00860397	0.0203577	0.00602159	0.00771626	0.0115871		0.185356	0.179974	0.198419	0.0981625	0.225107	0.177404
ProteinMAE
Threshold: 0.01
D_Con	0.0235209	0.0191909	0.0166892	0.0367884	0.0411024	0.0274584		0.01981	0.017412	0.0218432	0.0391396	0.0417059	0.0279821		0.0111518	0.0106667	0.0163665	0.0389318	0.0269718	0.0208177		0.088595	0.0473636	0.0328287	0.0393496	0.0919201	0.0600114
D_Engy	0.00474937	0.0409317	0.0225476	0.0228101	0.0197292	0.0221536		0.00769889	0.0439358	0.0223831	0.01726	0.0260153	0.0234586		0.00540958	0.029832	0.0139153	0.00962384	0.0236162	0.0164794		0.0133475	0.0833333	0.0571754	0.0835673	0.028957	0.0532761
D_Evol	0.00893483	0.0224677	0.0279607	0.0318941	0.00618316	0.0194881		0.0124406	0.0219298	0.0312345	0.0362663	0.00836353	0.0220469		0.00708243	0.0136623	0.0232816	0.0365107	0.00509901	0.0171272		0.051099	0.0555377	0.0474398	0.0360251	0.0232468	0.0426697
Threshold: 0.02
D_Con	0.0286374	0.0250645	0.0218856	0.0377577	0.050746	0.0328182		0.0191693	0.0198154	0.024915	0.0365761	0.0428429	0.0286637		0.0102416	0.0114593	0.0156938	0.0247253	0.024832	0.0173904		0.149421	0.073173	0.0604107	0.0702439	0.155969	0.101844
D_Engy	0.0121616	0.0444461	0.021535	0.0292756	0.0321095	0.0279056		0.0128988	0.0406769	0.0190308	0.0185547	0.0367195	0.0255762		0.00768761	0.0239302	0.0108529	0.0099966	0.0249752	0.0154885		0.0400424	0.135504	0.0772113	0.128945	0.0693134	0.0902033
D_Evol	0.0135943	0.0374972	0.0164208	0.0307183	0.0138305	0.0224122		0.0143938	0.0304941	0.0171871	0.0353828	0.0124249	0.0219766		0.00786887	0.0178018	0.00975984	0.0294781	0.00695604	0.0143729		0.0842783	0.106246	0.0719127	0.0442456	0.058117	0.0729599
Threshold: 0.03
D_Con	0.0287102	0.0314072	0.0232262	0.0302021	0.0485734	0.0324238		0.0174155	0.0229875	0.024118	0.0255271	0.0366888	0.0253474		0.00914412	0.0130397	0.014125	0.0150175	0.0202688	0.014319		0.182479	0.0969473	0.0824464	0.0850407	0.19322	0.128027
D_Engy	0.0188947	0.0473944	0.0215279	0.0299732	0.0339284	0.0303437		0.0167277	0.0382684	0.0161335	0.0172198	0.0354922	0.0247683		0.00960271	0.0213715	0.00867805	0.00911943	0.0217283	0.0141		0.0648305	0.182773	0.114514	0.154105	0.0968291	0.12261
D_Evol	0.0145827	0.0411568	0.0159335	0.0322144	0.0177647	0.0243304		0.0139094	0.030742	0.0156275	0.0335381	0.0137911	0.0215216		0.00740613	0.017408	0.00853367	0.0215231	0.00752747	0.0124797		0.114098	0.131359	0.0926205	0.0759188	0.0821387	0.0992269
Threshold: 0.04
D_Con	0.0286648	0.0351137	0.0319406	0.0302281	0.0461317	0.0344158		0.0159479	0.0240486	0.0287208	0.0221228	0.0312713	0.0244223		0.00827692	0.013405	0.0163623	0.0122616	0.0167392	0.013409		0.217851	0.116744	0.117374	0.113008	0.23717	0.160429
D_Engy	0.0296996	0.0485969	0.0230174	0.0312803	0.0347537	0.0334696		0.0213274	0.0363808	0.0156834	0.0169562	0.0333636	0.0247423		0.0117487	0.0198688	0.00830157	0.00891508	0.0192509	0.013617		0.115466	0.215336	0.141554	0.172975	0.125	0.154066
D_Evol	0.0139764	0.0433681	0.0135196	0.0387015	0.0214733	0.0262078		0.0129894	0.0308017	0.0130471	0.0326037	0.0149918	0.0208867		0.00682268	0.0171904	0.00688856	0.0185064	0.0080699	0.0114956		0.135097	0.147939	0.123117	0.136847	0.105386	0.129677
Threshold: 0.05
D_Con	0.027055	0.0390866	0.0367018	0.0332183	0.0491803	0.0370484		0.0143162	0.025054	0.0300254	0.0213824	0.0308178	0.0243191		0.00737387	0.013762	0.0167061	0.0115199	0.0163116	0.0131347		0.244628	0.139593	0.148104	0.148618	0.27844	0.191877
D_Engy	0.0371701	0.054312	0.0240716	0.0346265	0.0350988	0.0370558		0.0243011	0.0367568	0.014777	0.0177453	0.03126	0.0249681		0.0132102	0.0197323	0.00770871	0.00928861	0.0174079	0.0134695		0.151483	0.267857	0.177879	0.198135	0.15304	0.189679
D_Evol	0.012428	0.0472907	0.0132641	0.0420907	0.0255009	0.0281149		0.0118511	0.0313647	0.0124238	0.0319588	0.015696	0.0206589		0.00616135	0.0172293	0.00649076	0.0175944	0.00831452	0.0111581		0.154837	0.174662	0.144578	0.174081	0.139868	0.157605

## Sheet: Supplementary Table S2-4Å
Supplementary Table S2-4Å
RRI	MCC							F-score							Precision							Recall								AU-ROC							AU-PRC
	Fold1	Fold2	Fold3	Fold4	Fold5	Mean		Fold1	Fold2	Fold3	Fold4	Fold5	Mean		Fold1	Fold2	Fold3	Fold4	Fold5	Mean		Fold1	Fold2	Fold3	Fold4	Fold5	Mean			Fold1	Fold2	Fold3	Fold4	Fold5	Mean		Fold1	Fold2	Fold3	Fold4	Fold5	Mean
dMaSIF
Threshold: 0.01																													dMaSIF
D_Con	0.0274212	0.0382246	0.0202287	0.0216024	0.0403539	0.0295661		0.0186637	0.021682	0.0184388	0.0141449	0.0309598	0.0207779		0.0103812	0.0117631	0.0111392	0.00776392	0.0178761	0.0117847		0.0923196	0.138293	0.053495	0.0794129	0.115481	0.0958003		D_Con	0.825425	0.858871	0.809317	0.837436	0.829739	0.832158		0.00581003	0.00612772	0.00728299	0.00479328	0.0110574	0.00701428
D_Engy	0.0538156	0.0733678	0.0290887	0.0398227	0.0761229	0.0544435		0.0339471	0.059249	0.0198947	0.0238369	0.0616668	0.0397189		0.0188647	0.0358526	0.0111006	0.0130517	0.0374193	0.0232577		0.169318	0.170536	0.0957526	0.137265	0.175187	0.149612		D_Engy	0.864467	0.881471	0.84662	0.871357	0.849241	0.862631		0.0128789	0.0220976	0.00661429	0.00836811	0.022429	0.0144776
D_Evol	0.0330904	0.0323489	0.0461021	0.0311465	0.0369398	0.0359255		0.024315	0.0221111	0.0350505	0.0250969	0.0222029	0.0257552		0.0138105	0.0124256	0.020516	0.0146914	0.0121346	0.0147156		0.101572	0.100267	0.120219	0.0860277	0.130394	0.107696		D_Evol	0.827458	0.861411	0.852351	0.870367	0.896042	0.861526		0.00818263	0.00723929	0.0107338	0.0104975	0.00827174	0.008985
Threshold: 0.02																													PInet
D_Con	0.0313011	0.0392188	0.0273473	0.0271275	0.0437677	0.0337525		0.0161663	0.0166301	0.0193318	0.0131503	0.0263451	0.0183247		0.00853215	0.00866718	0.0106662	0.00688683	0.0142063	0.00979173		0.153607	0.204647	0.103067	0.145277	0.181024	0.157524		D_Con	0.569696	0.548064	0.641287	0.626941	0.611653	0.599528		0.0038437	0.00290647	0.00641494	0.00275199	0.00502814	0.00418905
D_Engy	0.0562526	0.0840801	0.0360299	0.0423477	0.0790843	0.0595589		0.027045	0.0531122	0.0185047	0.0190285	0.0509262	0.0337233		0.0142928	0.029345	0.00978277	0.00996515	0.0282315	0.0183235		0.250898	0.279424	0.170641	0.210262	0.259663	0.234177		D_Engy	0.679261	0.612306	0.623136	0.586938	0.618852	0.624099		0.00309668	0.00629938	0.00691166	0.00264085	0.00853127	0.00549597
D_Evol	0.0387708	0.0383945	0.0498396	0.042534	0.0422175	0.0423513		0.0219825	0.0195742	0.0289358	0.0257058	0.0190028	0.0230402		0.0117504	0.0103696	0.0156459	0.013902	0.00994401	0.0123224		0.170126	0.174228	0.192168	0.170323	0.213457	0.18406		D_Evol	0.619838	0.54772	0.671277	0.681439	0.700088	0.644072		0.00770146	0.00136728	0.00782703	0.00907966	0.0112804	0.00745116
Threshold: 0.03																													GLINTER
D_Con	0.0335441	0.0391322	0.0315715	0.0321856	0.0455169	0.0363901		0.0146018	0.0138799	0.0189077	0.0129682	0.0234622	0.0167639		0.00757005	0.00713454	0.0101022	0.00669028	0.0123491	0.00876925		0.205327	0.254468	0.14729	0.210388	0.234395	0.210373		D_Con	0.806095	0.832438	0.796846	0.82209	0.790916	0.809677		0.009292	0.00578961	0.0219638	0.00541123	0.00944712	0.0103807
D_Engy	0.0563725	0.0842669	0.0386689	0.0444758	0.0770476	0.0601664		0.0227553	0.0452334	0.0166926	0.0166973	0.0427933	0.0288344		0.0118083	0.0241797	0.0086634	0.00861129	0.0229651	0.0152456		0.311955	0.34988	0.228018	0.273737	0.313279	0.295374		D_Engy	0.732623	0.78618	0.793382	0.717717	0.686249	0.74323		0.00303097	0.0124509	0.00479909	0.00477749	0.00522153	0.00605599
D_Evol	0.0423058	0.0413976	0.0531577	0.0520236	0.0444212	0.0466612		0.0203752	0.0175347	0.0260151	0.0261052	0.0168181	0.0213696		0.0106635	0.00910562	0.0137067	0.0137562	0.00867275	0.0111809		0.228302	0.235989	0.255009	0.255196	0.276566	0.250213		D_Evol	0.756883	0.777846	0.762345	0.649198	0.745964	0.738447		0.00640416	0.00728813	0.0108319	0.00282481	0.00370464	0.00621072
Threshold: 0.04																													ProteinMAE
D_Con	0.0350674	0.0388327	0.0356512	0.0344849	0.0482499	0.0384572		0.0135243	0.0121273	0.0188161	0.0122121	0.0220368	0.0157433		0.00694988	0.00619066	0.00989316	0.00625157	0.0114546	0.00814798		0.250323	0.295576	0.191869	0.262326	0.289326	0.257884		D_Con	0.625993	0.648455	0.621058	0.636303	0.635919	0.633546		0.00317461	0.0035146	0.00462116	0.00508525	0.0070139	0.00468191
D_Engy	0.0559802	0.0864628	0.041235	0.0466154	0.0747758	0.0610138		0.019934	0.0411153	0.0156679	0.0153574	0.0373111	0.0258772		0.0102498	0.0216212	0.00805715	0.00785982	0.0196921	0.013496		0.361211	0.417934	0.282787	0.333245	0.354426	0.349921		D_Engy	0.707231	0.688192	0.651003	0.67374	0.590372	0.662108		0.0034639	0.00869126	0.00344437	0.00475728	0.00461353	0.00499407
D_Evol	0.0446258	0.0438795	0.0539977	0.0582931	0.0445636	0.0490719		0.0191425	0.016212	0.0233947	0.0256095	0.0149873	0.0198692		0.00991254	0.00833586	0.0121666	0.0133212	0.00767246	0.0102817		0.277987	0.293938	0.303279	0.330254	0.321578	0.305407		D_Evol	0.620259	0.63355	0.620413	0.668529	0.620168	0.632584		0.00281766	0.00342599	0.00352895	0.00611143	0.00193636	0.00356408
Threshold: 0.05
D_Con	0.0362882	0.0381423	0.036738	0.0371466	0.0495452	0.0395721		0.012735	0.0108055	0.0177186	0.011847	0.0206475	0.0147507		0.00650971	0.00549305	0.00922355	0.00603661	0.0106521	0.00758301		0.29144	0.328642	0.224322	0.316146	0.334894	0.299089
D_Engy	0.0555193	0.086924	0.0440494	0.0478618	0.075242	0.0619193		0.017833	0.037502	0.015098	0.0142283	0.0343104	0.0237943		0.00911655	0.019522	0.00772129	0.00724804	0.0179215	0.0123059		0.406362	0.47478	0.338301	0.385083	0.401185	0.401142
D_Evol	0.0452216	0.0435141	0.0562429	0.0617824	0.0447831	0.0503088		0.0178018	0.0145523	0.0220201	0.0245147	0.0137244	0.0185226		0.00915884	0.00743894	0.0113613	0.0126523	0.00699464	0.00952122		0.316038	0.332444	0.356102	0.39261	0.362413	0.351921
PInet
Threshold: 0.01
D_Con	0.0360135	0.00992177	0.0428731	0.0179781	0.0242389	0.0262051		0.0315571	0.00650159	0.0300982	0.0160533	0.0209369	0.0210294		0.0201549	0.0035235	0.0169125	0.0100483	0.0123617	0.0126002		0.0726661	0.0420018	0.136591	0.0398946	0.0683521	0.071901
D_Engy	0.0181096	0.0245028	0.0384445	0.025683	0.0383428	0.0290165		0.0105377	0.0235333	0.0291923	0.0209014	0.0311712	0.0230672		0.00561855	0.0147844	0.0170951	0.0126891	0.0182727	0.013692		0.0846588	0.0576461	0.099851	0.0592436	0.105985	0.0814769
D_Evol	0.0472151	-0.000401373	0.0473662	0.051009	0.0501112	0.03906		0.0302968	0.00167934	0.0324755	0.0313597	0.0396331	0.0270889		0.0167082	0.000949763	0.0182885	0.0171048	0.0240628	0.0154228		0.162264	0.00724361	0.144809	0.188222	0.112297	0.122967
Threshold: 0.02
D_Con	0.0295527	0.00840623	0.0424374	0.0166033	0.0261044	0.0246208		0.0221616	0.00457494	0.0246967	0.0120919	0.0183595	0.0163769		0.0127878	0.00238515	0.0132478	0.00677109	0.0100463	0.00904762		0.0830101	0.0558534	0.181883	0.0564546	0.106429	0.0967261
D_Engy	0.0190303	0.0351135	0.0367932	0.0275495	0.0371136	0.03112		0.00872399	0.0264925	0.0201933	0.0183369	0.0249096	0.0197313		0.00451619	0.0149657	0.0107878	0.0102483	0.0136066	0.0108249		0.127758	0.115292	0.157601	0.087014	0.147132	0.126959
D_Evol	0.0432298	0.000862471	0.0486882	0.0508698	0.0522773	0.0391855		0.0237422	0.00244271	0.0282015	0.0241384	0.0318045	0.0220659		0.0126556	0.00127823	0.0152347	0.0126297	0.0175207	0.0118638		0.191509	0.0274495	0.189435	0.27194	0.172158	0.170498
Threshold: 0.03
D_Con	0.0252861	0.00771835	0.0408082	0.0160758	0.0277529	0.0235283		0.0169984	0.00382132	0.0208927	0.00957396	0.0169084	0.013639		0.00939415	0.00196654	0.0109778	0.0050956	0.00899063	0.00728495		0.0892164	0.0672475	0.215763	0.0790365	0.141698	0.118592
D_Engy	0.0194525	0.0366634	0.0348361	0.027196	0.0364523	0.0309201		0.00779713	0.0240275	0.0163453	0.0155886	0.0215656	0.0170648		0.00399556	0.0130498	0.0085407	0.00840598	0.0114654	0.00909149		0.160595	0.151321	0.189642	0.107115	0.18111	0.157957
D_Evol	0.0419061	0.000872859	0.049661	0.0480973	0.0512129	0.03835		0.0212719	0.00241437	0.0256984	0.0197262	0.0259124	0.0190046		0.0112023	0.001244	0.0136276	0.010174	0.0137857	0.0100067		0.210377	0.040793	0.224954	0.322748	0.215313	0.202837
Threshold: 0.04
D_Con	0.0223881	0.00813739	0.0393867	0.0161488	0.0282094	0.0228541		0.0137588	0.00366417	0.0183071	0.00805151	0.0154443	0.0118452		0.00741081	0.00187396	0.00950828	0.0041816	0.00808385	0.0062117		0.09594	0.0819929	0.245364	0.108017	0.172597	0.140782
D_Engy	0.0204472	0.0367624	0.0325045	0.024735	0.0349823	0.0298863		0.00740821	0.0214803	0.013571	0.0123638	0.0189274	0.0147501		0.00377662	0.0114053	0.00700668	0.00651359	0.00991497	0.00772344		0.192919	0.184147	0.214978	0.121396	0.207918	0.184272
D_Evol	0.0403849	0.0012092	0.0499781	0.0440875	0.047913	0.0367145		0.0193562	0.00249047	0.0237336	0.0165052	0.0211409	0.0166453		0.010116	0.00127413	0.0124481	0.00845063	0.0110528	0.00866832		0.223585	0.054899	0.254098	0.352194	0.242227	0.225401
Threshold: 0.05
D_Con	0.0201386	0.007931	0.038134	0.015717	0.027938	0.0219717		0.011405	0.00339539	0.0164751	0.00694248	0.0141185	0.0104673		0.00603257	0.0017296	0.00849611	0.00356383	0.0073187	0.00542816		0.104215	0.0920465	0.270685	0.133609	0.199126	0.159936
D_Engy	0.0210657	0.0361472	0.0305334	0.0220568	0.0337776	0.0287162		0.00708523	0.019348	0.0116586	0.00983928	0.0170754	0.0130013		0.00360056	0.0101362	0.00597606	0.00510895	0.008864	0.00673715		0.220113	0.21217	0.237332	0.132769	0.23192	0.206861
D_Evol	0.0389137	0.000825543	0.0478842	0.0402173	0.0455095	0.0346701		0.0177762	0.00236397	0.0212017	0.0141266	0.0177969	0.0146531		0.00923762	0.00120421	0.0110317	0.00719945	0.0092011	0.00757482		0.234906	0.0640488	0.271403	0.373557	0.270534	0.242889
GLINTER
Threshold: 0.01
D_Con	0.0360306	0.0252808	0.0551668	0.0318677	0.0329734	0.0362638		0.0233717	0.0183321	0.0431767	0.0168771	0.0284694	0.0260454		0.0129319	0.0105853	0.0256036	0.00896914	0.017277	0.0150734		0.121283	0.0683646	0.13766	0.142642	0.0808365	0.110157
D_Engy	0.0126471	0.046147	0.0203705	0.0241338	0.0263785	0.0259354		0.00836164	0.042585	0.0171987	0.0186661	0.013886	0.0201395		0.00450886	0.027771	0.0103116	0.0109989	0.00718066	0.0121542		0.0574654	0.091273	0.0517884	0.0616239	0.209788	0.0943877
D_Evol	0.0248111	0.0246537	0.0434273	0.0010085	0.0166735	0.0221148		0.0224606	0.0163454	0.0391819	0.00398995	0.0098977	0.0183751		0.0140293	0.00902917	0.0256555	0.00228775	0.00529305	0.011259		0.0562893	0.0861609	0.082878	0.0155889	0.0761021	0.0634038
Threshold: 0.02
D_Con	0.0371164	0.029171	0.053425	0.0330039	0.0362051	0.0377843		0.0186413	0.0157523	0.0339754	0.0137736	0.0245593	0.0213404		0.00983202	0.00844193	0.0186899	0.00712789	0.0135259	0.0115235		0.179209	0.117516	0.186519	0.203613	0.133271	0.164026
D_Engy	0.0152701	0.0431468	0.0224653	0.021623	0.0259043	0.0256819		0.00759547	0.0328441	0.0146486	0.0145017	0.012315	0.016381		0.00394368	0.0188368	0.00799293	0.0080703	0.00630707	0.00903016		0.102617	0.128102	0.0875559	0.0714097	0.259663	0.12987
D_Evol	0.0280972	0.0221695	0.0409524	0.00205143	0.020147	0.0226835		0.0197412	0.012853	0.0288931	0.00453702	0.00909682	0.0150242		0.010963	0.00687023	0.016354	0.0024121	0.00471341	0.00826255		0.0990566	0.0995044	0.123862	0.0381062	0.12993	0.0980918
Threshold: 0.03
D_Con	0.0377024	0.0311899	0.0508	0.0351751	0.0385748	0.0386884		0.0162257	0.0138757	0.0280524	0.012647	0.0222094	0.018602		0.00841705	0.0072524	0.0149762	0.00648108	0.0118331	0.00979197		0.224463	0.159964	0.221113	0.260068	0.1804	0.209202
D_Engy	0.0167159	0.0419604	0.0242425	0.0209272	0.0229903	0.0253673		0.00710056	0.0278322	0.0132897	0.0121228	0.0110482	0.0142787		0.00364331	0.0152479	0.00703068	0.00651376	0.00564215	0.00761555		0.139046	0.159327	0.121088	0.0872785	0.264027	0.154153
D_Evol	0.0299008	0.0188398	0.0386087	0.00304132	0.021512	0.0223805		0.0176066	0.00928756	0.0229111	0.00481651	0.00821153	0.0125667		0.00940439	0.00483181	0.0123708	0.00250788	0.00420498	0.00666398		0.137736	0.119329	0.154827	0.0606236	0.174014	0.129306
Threshold: 0.04
D_Con	0.0397066	0.0328335	0.0507109	0.0361421	0.040759	0.0400304		0.0151933	0.0126468	0.0250958	0.0117111	0.020772	0.0170838		0.00781447	0.00652966	0.0131888	0.00597039	0.0108893	0.00887853		0.272563	0.200179	0.258203	0.304479	0.224719	0.252028
D_Engy	0.0169664	0.0414235	0.0252633	0.0206586	0.0213422	0.0251308		0.00655311	0.024716	0.0122113	0.0104439	0.0103992	0.0128647		0.00334285	0.0132268	0.00636312	0.0054924	0.00530331	0.00674569		0.165213	0.188151	0.150894	0.106057	0.265898	0.175242
D_Evol	0.0308328	0.0185924	0.0386652	0.0037176	0.0231401	0.0229896		0.0159499	0.0079658	0.0200903	0.00493045	0.00776795	0.0113409		0.00836194	0.00409082	0.0106105	0.00254277	0.00395409	0.00591202		0.172327	0.150972	0.188525	0.0808314	0.219026	0.162336
Threshold: 0.05
D_Con	0.0398634	0.034367	0.0506485	0.0361002	0.0420587	0.0406076		0.0139858	0.0117859	0.0229118	0.0108102	0.0195205	0.0158029		0.00715562	0.00604134	0.0119224	0.00549273	0.0101358	0.00814958		0.307473	0.239946	0.292796	0.338728	0.263421	0.288473
D_Engy	0.0183873	0.0424052	0.0273599	0.0200911	0.0206575	0.0257802		0.00646463	0.0231092	0.0118706	0.00906029	0.0100642	0.0121138		0.00328595	0.0121946	0.00613142	0.00470224	0.00512703	0.00628824		0.19805	0.220176	0.185544	0.123777	0.27182	0.199874
D_Evol	0.0314962	0.0203687	0.0386014	0.00491675	0.0236995	0.0238165		0.0146867	0.00769278	0.0180538	0.00519239	0.00725134	0.0105754		0.00761569	0.00392496	0.00941406	0.0026631	0.00367792	0.00545915		0.205346	0.192146	0.21949	0.103349	0.25522	0.19511
ProteinMAE
Threshold: 0.01
D_Con	0.0167718	0.0139514	0.0104813	0.0258094	0.0297267	0.0193481		0.00968775	0.00898627	0.0111338	0.0250876	0.022407	0.0154605		0.00510742	0.00491365	0.00673501	0.0179264	0.0126291	0.0094623		0.0938712	0.0525022	0.032097	0.0417764	0.0992509	0.0638996
D_Engy	0.00199364	0.0251602	0.0159874	0.0155666	0.0110138	0.0139443		0.00308937	0.0213206	0.0116505	0.00808988	0.0132704	0.0114841		0.00180319	0.0123364	0.0064475	0.00424277	0.00892377	0.00675072		0.0107748	0.0784628	0.0603577	0.0867495	0.0258728	0.0524435
D_Evol	0.00586407	0.0151578	0.0208496	0.0242876	0.00355582	0.013943		0.00590046	0.0107933	0.0181734	0.0248319	0.00365958	0.0126717		0.00313278	0.005959	0.0109361	0.0177035	0.00199737	0.00794573		0.0506289	0.0571864	0.0537341	0.0415704	0.0218097	0.0449859
Threshold: 0.02
D_Con	0.0200424	0.018325	0.0138323	0.0271785	0.0355492	0.0229855		0.00892359	0.0099799	0.0117108	0.0201939	0.0210867	0.014379		0.00459211	0.0053152	0.00649808	0.0116433	0.011264	0.00786254		0.157228	0.081546	0.0592011	0.0760256	0.164794	0.107759
D_Engy	0.00740233	0.02771	0.0153681	0.0201597	0.0203204	0.0181921		0.00567902	0.0186014	0.00947744	0.00859889	0.0179453	0.0120604		0.00306573	0.0100192	0.0050309	0.004441	0.0103376	0.00657889		0.0384813	0.129704	0.0815946	0.134885	0.0679551	0.0905239
D_Evol	0.00915774	0.0255544	0.0131989	0.0236399	0.00912014	0.0161342		0.00676764	0.0146842	0.00881612	0.0224181	0.00561264	0.0116597		0.00352482	0.0078663	0.00465568	0.0143363	0.00294664	0.00666596		0.0845912	0.110179	0.082878	0.0513857	0.0589327	0.0775933
Threshold: 0.03
D_Con	0.0198331	0.0231376	0.0150392	0.0214436	0.0343598	0.0227627		0.00793775	0.0115389	0.0110813	0.0128839	0.0176915	0.0122267		0.00405364	0.0060911	0.00594014	0.00693445	0.00924517	0.0064529		0.189811	0.109249	0.0823823	0.0907038	0.204744	0.135378
D_Engy	0.0127282	0.0305745	0.0149595	0.0206155	0.0218781	0.0201512		0.0077485	0.0175	0.0075992	0.00789098	0.0166915	0.011486		0.00411122	0.0091988	0.00392549	0.00404473	0.00914028	0.0060841		0.067214	0.179343	0.11848	0.160804	0.09601	0.12437
D_Evol	0.0100739	0.0279681	0.0129561	0.0219247	0.0114699	0.0168785		0.00652963	0.0144793	0.0078175	0.0167882	0.00605314	0.0103335		0.0033596	0.00764516	0.00405892	0.00939064	0.00314237	0.00551934		0.115723	0.136485	0.105647	0.0790993	0.0821346	0.103818
Threshold: 0.04
D_Con	0.0196968	0.0252074	0.0217329	0.0210983	0.0314544	0.023838		0.00720249	0.0116963	0.0134889	0.010636	0.0143893	0.0114826		0.00366003	0.00612706	0.00714166	0.00556773	0.00741374	0.00598205		0.224205	0.128463	0.121255	0.118555	0.243446	0.167185
D_Engy	0.0203793	0.0318694	0.0153797	0.0211763	0.0215732	0.0220756		0.00985469	0.0166454	0.00716446	0.00763908	0.0147802	0.0112168		0.00513635	0.00865983	0.00367547	0.00390317	0.00786971	0.00584891		0.121088	0.213771	0.141207	0.17826	0.121259	0.155117
D_Evol	0.00987629	0.0296114	0.0110977	0.0278766	0.0132877	0.0183499		0.00611599	0.0144449	0.00625927	0.0159543	0.00633586	0.00982207		0.00312759	0.00757689	0.00320202	0.00843038	0.00326938	0.00512125		0.137421	0.154403	0.138434	0.148383	0.102088	0.136146
Threshold: 0.05
D_Con	0.0185781	0.0274637	0.0247416	0.023148	0.0329489	0.025376		0.00640325	0.0118559	0.0138348	0.0101079	0.01389	0.0112184		0.00324276	0.00617053	0.00724736	0.00522381	0.00711964	0.00580082		0.252392	0.150804	0.151926	0.155438	0.283084	0.198729
D_Engy	0.0257774	0.0357993	0.0163766	0.023469	0.0228574	0.0248559		0.0112335	0.0167042	0.00674087	0.00798479	0.0140365	0.01134		0.00581966	0.00862136	0.00343436	0.00407191	0.00735481	0.00586042		0.161108	0.267414	0.181073	0.204443	0.153367	0.193481
D_Evol	0.00909662	0.0318605	0.0103711	0.0301929	0.0160158	0.0195074		0.00559499	0.0144307	0.00574264	0.015293	0.00664317	0.0095409		0.00284716	0.00751676	0.00292462	0.00797027	0.00340419	0.0049326		0.160377	0.179947	0.157559	0.188222	0.136891	0.164599

## Sheet: Supplementary Table S2-8Å
Supplementary Table S2-8Å
RRI	MCC							F-score							Precision							Recall								AU-ROC							AU-PRC
	Fold1	Fold2	Fold3	Fold4	Fold5	Mean		Fold1	Fold2	Fold3	Fold4	Fold5	Mean		Fold1	Fold2	Fold3	Fold4	Fold5	Mean		Fold1	Fold2	Fold3	Fold4	Fold5	Mean			Fold1	Fold2	Fold3	Fold4	Fold5	Mean		Fold1	Fold2	Fold3	Fold4	Fold5	Mean
dMaSIF
Threshold: 0.01																													dMaSIF
D_Con	0.0453411	0.0617785	0.0320539	0.031034	0.0605886	0.0461592		0.0528687	0.0630571	0.0422015	0.0373641	0.0730061	0.0536995		0.0435786	0.0469967	0.0471568	0.0288954	0.0691032	0.0471462		0.067193	0.0957928	0.0381885	0.0528547	0.0773763	0.0662811		D_Con	0.775988	0.806275	0.75205	0.777473	0.766503	0.775658		0.024524	0.021586	0.0306966	0.0184798	0.0408421	0.0272257
D_Engy	0.0950599	0.110088	0.044648	0.0674686	0.12248	0.0879487		0.0997201	0.121513	0.0519855	0.070569	0.133684	0.0954944		0.0827729	0.130789	0.0426564	0.0546085	0.149324	0.0920301		0.125393	0.113466	0.0665373	0.0997119	0.12101	0.105224		D_Engy	0.798383	0.817576	0.794528	0.81971	0.785407	0.803121		0.0429304	0.0718891	0.0254962	0.0297755	0.0772561	0.0494695
D_Evol	0.053944	0.0503838	0.0868562	0.0492816	0.066001	0.0612933		0.063722	0.0567585	0.0958675	0.0601547	0.0701466	0.0693299		0.0553295	0.0478003	0.096014	0.0594718	0.0544662	0.0626164		0.0751158	0.0698487	0.0957215	0.0608535	0.0985057	0.080009		D_Evol	0.775149	0.812087	0.793904	0.807844	0.857752	0.809347		0.0317918	0.0263071	0.0476325	0.0407921	0.0337497	0.0360547
Threshold: 0.02																													PInet
D_Con	0.0527445	0.0640466	0.0425511	0.0408407	0.0679504	0.0536267		0.0558172	0.0568882	0.05544	0.0425914	0.0790572	0.0579588		0.0369152	0.0354487	0.0448101	0.0270256	0.0574932	0.0403386		0.114389	0.143949	0.0726814	0.100443	0.126506	0.111594		D_Con	0.552114	0.539953	0.612426	0.606347	0.588929	0.579954		0.0163873	0.0091259	0.0306798	0.0142904	0.0248715	0.019071
D_Engy	0.0948695	0.127145	0.0569678	0.0745771	0.127012	0.0961144		0.0907465	0.138099	0.0590267	0.0685081	0.139918	0.0992596		0.0608205	0.108992	0.038923	0.0436634	0.114465	0.0733726		0.178648	0.188418	0.122082	0.158954	0.179927	0.165606		D_Engy	0.650546	0.587462	0.606526	0.568677	0.602093	0.603061		0.0162666	0.0285274	0.0263377	0.0131569	0.042645	0.0253867
D_Evol	0.0645695	0.0619222	0.0972894	0.0683911	0.0776826	0.073971		0.0704204	0.0625706	0.103224	0.0780652	0.0723732	0.0773307		0.0484409	0.0416774	0.076733	0.0574176	0.0462905	0.0541119		0.128913	0.125469	0.15765	0.121901	0.165787	0.139944		D_Evol	0.590294	0.529292	0.637208	0.642094	0.662298	0.612237		0.0316381	0.00734574	0.0398256	0.0411045	0.0417044	0.0323237
Threshold: 0.03																													GLINTER
D_Con	0.0584186	0.0651118	0.0498587	0.0475218	0.0737911	0.0589404		0.0558429	0.0515107	0.0612544	0.0439628	0.080146	0.0585434		0.0339236	0.0299784	0.0431599	0.0259606	0.0523475	0.037074		0.15781	0.18283	0.105473	0.143408	0.170901	0.152084		D_Con	0.748751	0.774565	0.740463	0.765993	0.73437	0.752829		0.0306111	0.0185211	0.0516486	0.0213372	0.0343952	0.0313026
D_Engy	0.0950485	0.135231	0.0628634	0.0786126	0.12686	0.0997231		0.0826026	0.138575	0.0587489	0.0644912	0.134656	0.0958147		0.0506829	0.0960274	0.0356166	0.0381638	0.0964066	0.0633795		0.223124	0.248822	0.167604	0.207937	0.223218	0.214141		D_Engy	0.666324	0.723476	0.720501	0.669575	0.65513	0.687001		0.0119547	0.0403369	0.0172258	0.01359	0.0266705	0.0219556
D_Evol	0.0716172	0.0671786	0.103845	0.0812745	0.0833356	0.0814502		0.0715186	0.061106	0.10248	0.0847936	0.0696006	0.0778998		0.044891	0.0371874	0.0678989	0.0556246	0.0413904	0.0493985		0.175791	0.171259	0.208847	0.178283	0.218571	0.19055		D_Evol	0.694533	0.732685	0.703802	0.60822	0.694977	0.686843		0.0230263	0.018616	0.0325835	0.0145634	0.0144245	0.0206427
Threshold: 0.04																													ProteinMAE
D_Con	0.0630445	0.0655774	0.055203	0.0526028	0.0790431	0.0630942		0.0553012	0.0472937	0.0638859	0.0441129	0.0800796	0.0581347		0.0321439	0.0265522	0.0417841	0.0250606	0.049265	0.0349612		0.197805	0.216109	0.135625	0.183996	0.213824	0.189472		D_Con	0.612707	0.627911	0.614078	0.630757	0.626147	0.62232		0.0165145	0.0165619	0.0261034	0.0219715	0.0345107	0.0231324
D_Engy	0.0948075	0.140837	0.0671542	0.0809695	0.127415	0.102237		0.0760244	0.135754	0.0575736	0.0606366	0.129335	0.0918647		0.0445121	0.0875195	0.0333937	0.0345088	0.0859032	0.0571675		0.260311	0.302438	0.208665	0.249673	0.261591	0.256536		D_Engy	0.686464	0.680137	0.645181	0.658921	0.588735	0.651888		0.0195515	0.0450619	0.0191526	0.0187726	0.0271146	0.0259306
D_Evol	0.076275	0.070851	0.103781	0.0925152	0.0878263	0.0862497		0.070758	0.0588951	0.0961795	0.0886825	0.0670747	0.076318		0.0423014	0.0341759	0.0598022	0.0547141	0.0383757	0.0458739		0.216195	0.212844	0.24554	0.233887	0.266003	0.234894		D_Evol	0.608735	0.623695	0.601891	0.658312	0.608514	0.62023		0.0148224	0.0182668	0.0183415	0.0302628	0.0115974	0.0186582
Threshold: 0.05
D_Con	0.0659391	0.0661266	0.0600643	0.0563555	0.0807746	0.065852		0.0539346	0.0441613	0.0654952	0.0436406	0.0775569	0.0569577		0.0304988	0.0242504	0.0407984	0.0242093	0.0459636	0.0331441		0.232898	0.246791	0.165953	0.221116	0.248067	0.222965
D_Engy	0.0949227	0.144281	0.0706935	0.0823175	0.126897	0.103822		0.0707517	0.131336	0.0563005	0.0571185	0.123409	0.0877832		0.0401683	0.0808142	0.0317678	0.0317195	0.0780326	0.0525005		0.296505	0.350374	0.247203	0.28665	0.294892	0.295125
D_Evol	0.0788814	0.0739668	0.105602	0.0998254	0.0902797	0.089711		0.0688751	0.0568915	0.0921189	0.0891564	0.0641474	0.0742379		0.039919	0.0320616	0.0550092	0.0529138	0.0358322	0.0431471		0.250795	0.252231	0.283104	0.282979	0.305777	0.274977
PInet
Threshold: 0.01
D_Con	0.0614534	0.0182065	0.0845504	0.0403086	0.0448814	0.0498801		0.0651024	0.0222312	0.0961261	0.0445634	0.0567228	0.0569492		0.0847894	0.0160982	0.0834232	0.0539578	0.0576662	0.059187		0.0528348	0.035913	0.113392	0.0379552	0.0558098	0.059181
D_Engy	0.0361051	0.049566	0.0678849	0.0512091	0.0842114	0.0577953		0.0410456	0.0603297	0.074839	0.0553386	0.0980417	0.0659189		0.0287488	0.0714015	0.072105	0.0608696	0.0982308	0.0662711		0.0717244	0.0522305	0.0777886	0.0507291	0.0978534	0.0700652
D_Evol	0.0851239	-0.00196834	0.103804	0.103482	0.0991345	0.0779153		0.0927683	0.00605429	0.112917	0.111305	0.10313	0.0852351		0.0721573	0.00491143	0.0998329	0.0842405	0.116195	0.0754673		0.129862	0.00789031	0.129949	0.163993	0.0927069	0.10488
Threshold: 0.02
D_Con	0.0516997	0.0165124	0.0842813	0.0368403	0.0501779	0.0479023		0.0590344	0.0193021	0.0925465	0.0432088	0.0634271	0.0555038		0.0559264	0.0119337	0.0663711	0.0362395	0.0490783	0.0439098		0.0625081	0.0504563	0.152813	0.0534969	0.0896323	0.0817813
D_Engy	0.0368054	0.0638833	0.0705902	0.0542512	0.0785188	0.0608098		0.0377154	0.0784538	0.0727688	0.0589234	0.0930275	0.0681778		0.0229186	0.0667965	0.0502614	0.0495214	0.0719366	0.0522869		0.106427	0.0950402	0.131781	0.072732	0.131615	0.107519
D_Evol	0.0787829	-0.000556214	0.108485	0.0992745	0.104579	0.0781129		0.082438	0.00989512	0.11372	0.0966427	0.107749	0.0820889		0.056206	0.0061784	0.0848316	0.0612218	0.0863181	0.0589512		0.154585	0.0248351	0.172444	0.229319	0.143335	0.144903
Threshold: 0.03
D_Con	0.04581	0.0158861	0.0797663	0.0339181	0.0530532	0.0456867		0.053235	0.0177653	0.0840033	0.0386635	0.064419	0.0516172		0.043026	0.0103478	0.0547662	0.0263514	0.0441291	0.0357241		0.0697957	0.0627365	0.180208	0.0725708	0.119247	0.100911
D_Engy	0.0389195	0.0651886	0.068723	0.0530437	0.0769388	0.0605627		0.0363911	0.0787053	0.065671	0.055643	0.0886869	0.0650195		0.0209652	0.0577997	0.0411055	0.0403718	0.0610566	0.0442598		0.137734	0.123303	0.163207	0.0894962	0.161996	0.135147
D_Evol	0.0759607	-0.000629623	0.108494	0.0940291	0.102734	0.0761177		0.0771373	0.0106132	0.109065	0.0845836	0.0993635	0.0761526		0.0499506	0.00619895	0.0747739	0.0500195	0.0687219	0.049933		0.169262	0.0368646	0.20145	0.273744	0.179318	0.172128
Threshold: 0.04
D_Con	0.0406378	0.0163966	0.077297	0.0341561	0.0556601	0.0448295		0.0473944	0.0173478	0.0778724	0.0358921	0.064187	0.0485387		0.0344252	0.00980478	0.0479717	0.021893	0.0408866	0.0309962		0.0760422	0.0752022	0.206723	0.099544	0.149229	0.121348
D_Engy	0.0409024	0.0646847	0.0654748	0.0485839	0.0740058	0.0587303		0.0355404	0.0758497	0.058477	0.0485057	0.082918	0.0602582		0.0199056	0.0508171	0.0345893	0.0317403	0.053261	0.0380627		0.165645	0.149487	0.189007	0.102811	0.1871	0.15881
D_Evol	0.0725632	-0.000408958	0.107769	0.0879037	0.0961623	0.0727978		0.07203	0.0111716	0.104133	0.0748076	0.0870246	0.0698334		0.0450706	0.00630841	0.0677345	0.0426292	0.0554255	0.0434336		0.179251	0.0487647	0.225091	0.305142	0.202438	0.192137
Threshold: 0.05
D_Con	0.0371298	0.0164123	0.0734251	0.0341442	0.0559563	0.0434135		0.042892	0.016713	0.0716436	0.0332592	0.0619485	0.0452912		0.0287301	0.00925373	0.0425621	0.0191625	0.0376427	0.0274702		0.0845877	0.0861839	0.226198	0.125811	0.174846	0.139525
D_Engy	0.0425745	0.0659027	0.0620471	0.0435932	0.0709137	0.0570062		0.0348493	0.0740869	0.0524234	0.0414149	0.077564	0.0560677		0.0191765	0.046767	0.0299338	0.0253173	0.0476486	0.0337686		0.19074	0.178166	0.210799	0.113726	0.208412	0.180369
D_Evol	0.070006	-0.000103742	0.104797	0.0815746	0.0897346	0.0692016		0.067955	0.0116128	0.0975426	0.0667145	0.0758004	0.0639251		0.0414024	0.00641878	0.0609496	0.0371091	0.0456374	0.0383035		0.189464	0.0608589	0.24409	0.329931	0.223552	0.209579
GLINTER
Threshold: 0.01
D_Con	0.0586758	0.0408208	0.0847855	0.0505073	0.0461787	0.0561936		0.0655603	0.044818	0.0952699	0.0528337	0.0568382	0.063064		0.0527037	0.0416084	0.0986677	0.0356438	0.0628666	0.058298		0.0867132	0.0485642	0.0920983	0.102049	0.0518647	0.0762578
D_Engy	0.0157744	0.0603236	0.023827	0.0364298	0.0506631	0.0374036		0.0229202	0.0680747	0.0304276	0.0411042	0.0610918	0.0447237		0.0168605	0.0919811	0.0323639	0.0424799	0.0365531	0.0440477		0.0357794	0.0540316	0.02871	0.0398149	0.18587	0.0688412
D_Evol	0.0379657	0.0363363	0.0565984	-0.00269277	0.0287394	0.0313894		0.0455925	0.042942	0.060714	0.00951953	0.0341532	0.0385842		0.0525932	0.0343371	0.0857597	0.00884586	0.0243096	0.0411691		0.0402366	0.0573018	0.0469906	0.0103043	0.0573935	0.0424453
Threshold: 0.02
D_Con	0.0632115	0.0465442	0.0888928	0.0563553	0.0562917	0.0622591		0.0644495	0.0475787	0.0994418	0.0513005	0.0692987	0.0664138		0.0424284	0.0334636	0.0787769	0.0307104	0.0547715	0.0480301		0.133996	0.0822883	0.134804	0.155674	0.0943138	0.120215
D_Engy	0.0187424	0.0599918	0.0294684	0.0343234	0.050102	0.0385256		0.0243941	0.0742742	0.0371832	0.0394684	0.0578041	0.0466248		0.0150449	0.0679623	0.0282147	0.0330093	0.033124	0.035471		0.064436	0.0818786	0.0545102	0.0490701	0.226753	0.0953297
D_Evol	0.0420954	0.0338146	0.0599912	-0.00144228	0.0323162	0.033355		0.0521685	0.0393767	0.069948	0.0152326	0.0339663	0.0421384		0.0415249	0.0274765	0.0627302	0.0104491	0.0207368	0.0325835		0.070149	0.0694606	0.0790428	0.0280937	0.093822	0.0681136
Threshold: 0.03
D_Con	0.0650526	0.0508425	0.088369	0.0594211	0.0625859	0.0652542		0.0609734	0.0470676	0.0951174	0.048934	0.0728573	0.06499		0.0371199	0.0296453	0.0664569	0.0279232	0.0501888	0.0422668		0.170607	0.114157	0.167244	0.197675	0.13287	0.156511
D_Engy	0.02146	0.0607857	0.0323952	0.03381	0.0439658	0.0384833		0.0250439	0.07524	0.0384646	0.0379223	0.0528826	0.0459107		0.0145236	0.058032	0.0255841	0.0273845	0.0298505	0.0310749		0.0908564	0.106955	0.0774652	0.0616432	0.231518	0.113688
D_Evol	0.046742	0.0312471	0.0622816	-0.000178371	0.0341779	0.0348541		0.0546863	0.0344522	0.0708115	0.018052	0.0324657	0.0420935		0.0374083	0.0211998	0.0524916	0.0112248	0.0186331	0.0281915		0.101624	0.0919027	0.108774	0.0460776	0.126013	0.0948783
Threshold: 0.04
D_Con	0.0677164	0.0540918	0.0883195	0.0621781	0.0668633	0.0678338		0.0588852	0.0456906	0.0909276	0.0472825	0.0734091	0.063239		0.0343596	0.0271378	0.0591796	0.0262801	0.0470021	0.0387918		0.205743	0.144431	0.196164	0.235438	0.167535	0.189862
D_Engy	0.0238467	0.0627436	0.0343906	0.0332733	0.0407193	0.0389947		0.0254312	0.0754941	0.0383379	0.0356306	0.0504426	0.0450673		0.0142894	0.052815	0.0237682	0.0233024	0.0282685	0.0284887		0.115455	0.132308	0.0990624	0.075657	0.233977	0.131292
D_Evol	0.0491131	0.0336434	0.0644271	0.00300721	0.0372653	0.0374912		0.0540785	0.0335399	0.0697726	0.0211883	0.0320793	0.0421317		0.0341382	0.0193649	0.0467984	0.0125577	0.0178122	0.0261343		0.13003	0.125146	0.137056	0.0677554	0.161178	0.124233
Threshold: 0.05
D_Con	0.0694604	0.0565544	0.0880332	0.064198	0.0697712	0.0696034		0.0567226	0.0440572	0.0866932	0.0457085	0.0726327	0.0611628		0.0322162	0.0252397	0.053783	0.0249716	0.0444186	0.0361258		0.237019	0.173147	0.223382	0.26954	0.199095	0.220437
D_Engy	0.0261245	0.0659787	0.0373684	0.0333312	0.0393889	0.0404383		0.0257467	0.0761804	0.0388469	0.033714	0.049231	0.0447438		0.0141807	0.0500851	0.02308	0.0206704	0.0274211	0.0270875		0.139639	0.159047	0.122599	0.0913734	0.240586	0.150649
D_Evol	0.0503467	0.0366883	0.0641286	0.00435565	0.0393097	0.0389658		0.0524366	0.0333142	0.0664082	0.0224572	0.031336	0.0411905		0.0314976	0.0186041	0.0418814	0.0129341	0.017053	0.024394		0.156426	0.159164	0.160261	0.085156	0.192922	0.150786
ProteinMAE
Threshold: 0.01
D_Con	0.0349289	0.0288073	0.0246167	0.053927	0.0589041	0.0402368		0.0406142	0.0325674	0.0348622	0.0521086	0.0718979	0.0464101		0.0266965	0.025284	0.0390262	0.0907786	0.0620418	0.0487654		0.084848	0.0457446	0.0315011	0.0365423	0.0854768	0.0568226
D_Engy	0.00929388	0.0620372	0.0344045	0.031233	0.0291838	0.0332305		0.0152614	0.075951	0.0420552	0.0337079	0.0369988	0.0407948		0.0155418	0.072005	0.0338856	0.0218477	0.0564728	0.0399506		0.0149909	0.0803547	0.0554155	0.0737361	0.0275117	0.0504018
D_Evol	0.0163568	0.0335859	0.0339946	0.0423072	0.00999723	0.0272484		0.0282257	0.0403106	0.043953	0.0443425	0.0169154	0.0347494		0.0189613	0.0323198	0.0419802	0.0777859	0.0132629	0.036862		0.0551928	0.0535506	0.0461204	0.03101	0.023344	0.0418436
Threshold: 0.02
D_Con	0.0427125	0.0358922	0.0321164	0.0564545	0.0734053	0.0481162		0.04211	0.0377626	0.0453426	0.0625131	0.082847	0.0541151		0.0246795	0.0262499	0.0375341	0.0587008	0.0579531	0.0410235		0.143365	0.0672627	0.0572535	0.0668551	0.145232	0.0959937
D_Engy	0.0213172	0.0642452	0.0324731	0.0413563	0.0493377	0.0417459		0.0280721	0.0775359	0.0386865	0.0387237	0.0642995	0.0494635		0.020861	0.0559828	0.0259574	0.0232238	0.0616252	0.03753		0.0429021	0.126074	0.0759134	0.116432	0.0672166	0.0857076
D_Evol	0.0209732	0.0525889	0.0251764	0.0434135	0.0213961	0.0327096		0.0314822	0.056464	0.0362844	0.050197	0.0268047	0.0402465		0.0193806	0.0399303	0.024483	0.0666881	0.0175629	0.033609		0.0838216	0.0963653	0.0700508	0.040245	0.0565757	0.0694117
Threshold: 0.03
D_Con	0.04243	0.0463488	0.0362693	0.045533	0.0713542	0.048387		0.038782	0.0458181	0.049295	0.0500875	0.0761844	0.0520334		0.0217744	0.0305618	0.0353477	0.0361032	0.0481348	0.0343844		0.177157	0.0914892	0.081422	0.0817545	0.182579	0.12288
D_Engy	0.032773	0.0684863	0.0338692	0.0432227	0.0499586	0.045662		0.0378086	0.0773726	0.0364451	0.0373962	0.066313	0.0510671		0.0260275	0.0499536	0.0217013	0.0215292	0.0514685	0.034136		0.069074	0.171516	0.113676	0.14219	0.0931912	0.117929
D_Evol	0.0212076	0.0599572	0.0246049	0.0445734	0.028309	0.0357304		0.0305902	0.0607298	0.0348376	0.0566526	0.031286	0.0428192		0.0177452	0.0403031	0.0215378	0.0460919	0.0193389	0.0290034		0.110776	0.123141	0.0910805	0.0734908	0.0818527	0.0960682
Threshold: 0.04
D_Con	0.0432323	0.0527157	0.0495319	0.0449726	0.0695303	0.0519966		0.0369491	0.0495455	0.0601698	0.0460184	0.0691912	0.0523748		0.020255	0.0317899	0.0407763	0.0292699	0.0407848	0.0325752		0.210168	0.112228	0.114742	0.107572	0.227973	0.154537
D_Engy	0.0522173	0.0727729	0.0364755	0.0453422	0.0533854	0.0520387		0.0511408	0.0777444	0.0363184	0.0373868	0.068401	0.0541983		0.0320772	0.0478978	0.0208304	0.0211655	0.0474247	0.0338791		0.126056	0.20629	0.14161	0.160045	0.12265	0.15133
D_Evol	0.0194539	0.063428	0.0217981	0.0611335	0.0352469	0.0402121		0.0286364	0.0621237	0.0311965	0.0687585	0.0352864	0.0452003		0.016084	0.0400179	0.0178639	0.0459003	0.0210902	0.0281913		0.13042	0.138792	0.122988	0.136969	0.107947	0.127423
Threshold: 0.05
D_Con	0.0407431	0.0586581	0.0580355	0.0510778	0.0739373	0.0564903		0.0334707	0.0525498	0.0655339	0.0472248	0.0692053	0.0535969		0.0179986	0.0327009	0.0421607	0.028176	0.0397664	0.0321605		0.238451	0.133709	0.147064	0.145784	0.266477	0.186297
D_Engy	0.0613462	0.080729	0.0394356	0.0501978	0.0548542	0.0573126		0.0564982	0.0795975	0.0356245	0.0393048	0.0676891	0.0557428		0.0344979	0.0470728	0.0197459	0.0220104	0.0436361	0.0333926		0.155955	0.257551	0.181895	0.183445	0.150827	0.185935
D_Evol	0.0180471	0.06875	0.0206809	0.0678753	0.0387452	0.0428197		0.0271758	0.0639683	0.0296316	0.0705774	0.0354651	0.0453636		0.0149396	0.039736	0.0164885	0.0439328	0.0203572	0.0270908		0.150176	0.16395	0.146048	0.179353	0.137536	0.155413

## Sheet: Supplementary Table S3
Supplementary Table S3
	Subset of clusters of PDB chains (IDs)	# of clusters	# of PDB chains in clusters	# protein pairs	# interacting exon pairs	# interacting exon pairs with <= 100 residues per exon	# non-interacting exon pairs	# non-interacting exon pairs with <= 100 residues per exon	# interacting residue pairs (6Å)	# non-interacting residue pairs (6Å)	# interacting residue pairs (4Å)	# non-interacting residue pairs (4Å)	# interacting residue pairs (8Å)	# non-interacting residue pairs (8Å)
DCon
Fold 1
Training	2,3,4	535	1926	680	3976	3779	17369	17073	58333	26717066	24894	26750505	146491	26628908
Validation	5	178	789	127	409	362	797	783	7463	1500088	3204	1504347	19011	1488540
Test	1	179	778	117	604	558	1846	1808	9075	3102921	3867	3108129	23053	3088943
Fold 2
Training	3,4,5	534	2058	794	6075	5592	17533	17075	96908	29866885	41493	29922300	246943	29716850
Validation	1	179	646	80	604	558	1846	1808	9075	3102921	3867	3108129	23053	3088943
Test	2	179	789	127	842	818	4278	4223	10810	6749429	4476	6755763	26954	6733285
Fold 3
Training	1,4,5	535	2207	905	3619	3368	10416	10178	57725	17592395	24776	17625344	147591	17502529
Validation	2	179	640	94	842	818	4278	4223	10810	6749429	4476	6755763	26954	6733285
Test	3	178	646	80	365	328	827	806	6671	1423238	2804	1427105	17047	1412862
Fold 4
Training	1,2,5	536	2213	917	4607	4325	16653	16285	71219	27581530	30524	27622225	180818	27471931
Validation	3	178	640	86	365	328	827	806	6671	1423238	2804	1427105	17047	1412862
Test	4	178	640	94	438	423	1804	1775	6150	2526163	2657	2529656	15571	2516742
Fold 5
Training	1,2,3	536	2075	809	4901	4612	18168	17869	73594	29383312	31319	29425587	186194	29270712
Validation	4	178	778	117	438	423	1804	1775	6150	2526163	2657	2529656	15571	2516742
Test	5	178	640	86	409	362	797	783	7463	1500088	3204	1504347	19011	1488540
Total	1,2,3,4,5	892	3493
Training (duplicates included)				4105	23178	21676	80139	78480	357779	131141188	153006	131345961	908037	130590930
Validation				504	2658	2489	9552	9395	40169	15301839	17008	15325000	101636	15240372
Test				504	2658	2489	9552	9395	40169	15301839	17008	15325000	101636	15240372
DEngy
Fold 1
Training	2,3,4	437	1975	752	5974	5804	11515	11381	51034	22420510	21943	22449601	129944	22341600
Validation	5	146	501	44	472	446	505	490	7632	1282335	3208	1286759	19519	1270448
Test	1	145	501	50	546	524	708	680	4720	1963096	1949	1965867	12074	1955742
Fold 2
Training	3,4,5	438	1835	636	11034	10691	20480	20245	95396	40327047	40730	40381713	242879	40179564
Validation	1	145	641	76	546	524	708	680	4720	1963096	1949	1965867	12074	1955742
Test	2	145	501	44	204	192	244	243	2856	506923	1249	508530	7218	502561
Fold 3
Training	1,4,5	437	1672	524	5784	5548	11186	11039	51765	21803606	22052	21833319	132216	21723155
Validation	2	145	664	93	204	192	244	243	2856	506923	1249	508530	7218	502561
Test	3	146	641	76	661	649	914	893	6139	2130246	2684	2133701	15465	2120920
Fold 4
Training	1,2,5	436	1643	520	3694	3465	6343	6238	40746	12775643	17441	12798948	103470	12712919
Validation	3	146	670	80	661	649	914	893	6139	2130246	2684	2133701	15465	2120920
Test	4	146	664	93	1229	1183	2329	2314	8903	4541223	3781	4546345	22906	4527220
Fold 5
Training	1,2,3	436	1806	636	4566	4440	7424	7313	40471	15161852	17398	15184925	102385	15099938
Validation	4	146	501	50	1229	1183	2329	2314	8903	4541223	3781	4546345	22906	4527220
Test	5	146	670	80	472	446	505	490	7632	1282335	3208	1286759	19519	1270448
Total		728	2977
Training (duplicates included)				3068	31052	29948	56948	56216	279412	112488658	119564	112648506	710894	112057176
Validation				343	3112	2994	4700	4620	30250	10423823	12871	10441202	77182	10376891
Test				343	3112	2994	4700	4620	30250	10423823	12871	10441202	77182	10376891
DEvol
Fold 1
Training	2,3,4	252	1155	116	4019	3873	6449	6364	41964	13505836	17768	13530032	106590	13441210
Validation	5	84	389	35	513	497	993	987	5162	2318927	2155	2321934	13451	2310638
Test	1	84	459	80	547	515	885	883	7143	1868487	3180	1872450	17919	1857711
Fold 2
Training	3,4,5	252	1234	165	6532	6298	11141	11004	67639	22444825	29037	22483427	171574	22340890
Validation	1	84	380	31	547	515	885	883	7143	1868487	3180	1872450	17919	1857711
Test	2	84	389	35	681	653	1314	1303	6212	2390506	2623	2394095	15462	2381256
Fold 3
Training	1,4,5	252	1237	161	4041	3905	7068	6981	40985	14740218	17552	14763651	103795	14677408
Validation	2	84	386	39	681	653	1314	1303	6212	2390506	2623	2394095	15462	2381256
Test	3	84	380	31	258	243	317	304	2656	694961	1098	696519	6895	690722
Fold 4
Training	1,2,5	252	1228	146	5144	4977	9825	9707	47191	20302061	20050	20329202	119464	20229788
Validation	3	84	389	46	258	243	317	304	2656	694961	1098	696519	6895	690722
Test	4	84	386	39	256	243	343	321	4136	905392	1732	907796	10287	899241
Fold 5
Training	1,2,3	252	1155	105	4558	4358	8460	8361	45819	17241766	19559	17268026	116199	17171386
Validation	4	84	459	80	256	243	343	321	4136	905392	1732	907796	10287	899241
Test	5	84	389	46	513	497	993	987	5162	2318927	2155	2321934	13451	2310638
Total		420	2003
Training (duplicates included)				693	24294	23411	42943	42417	243598	88234706	103966	88374338	617622	87860682
Validation				231	2255	2151	3852	3798	25309	8178273	10788	8192794	64014	8139568
Test				231	2255	2151	3852	3798	25309	8178273	10788	8192794	64014	8139568
DCon	0.936418
DEngy	0.962082
DEvol	0.95388
Total	0.951277		Percentage of exon pairs where the larger exon has <= 100 residues per exon
For the test sets, we show the distribution of length from the longer exon in an exon pair
e.g given an exon pair with exon1 length 80 and exon2 length 50, only the 80 would go to these histograms
DCon								DEngy
DEvol

## Sheet: Supplementary Table S4
Supplementary Table S4
The wilcoxon sign-ranked test with Benjamini-Hochberg correction to get q-values
	dMaSIF	PInet	GLINTER	ProteinMAE
	(a) RRI prediction, (b) EEI prediction using PPDL (below)
	Pairwise statistical comparison of PPIIP methods across performance measures and thresholds. Results are shown in the following order: MCC, F-score, precision, and recall at FDR = 5%, followed by AU-ROC and AU-PRC. Subsequently, we show results for MCC, F-score, precision, and recall at FDR = 1%, 2%, 3%, and 4%. In each subtable, every cell (i, j) indicates the statistical significance (in terms …
a)	RRI prediction
FDR=5%
MCC
RRI dMaSIF		0.00201416	0.00830841	0.000805664
RRI PInet			0.977966	0.496419
RRI GLINTER				0.44304
RRI ProteinMAE
Fscore
RRI dMaSIF		0.00830841	0.02061	0.00335693
RRI PInet			0.859953	0.44304
RRI GLINTER				0.691022
RRI ProteinMAE
Precision
RRI dMaSIF		0.0119761	0.02061	0.00335693
RRI PInet			0.822652	0.44304
RRI GLINTER				0.728438
RRI ProteinMAE
Recall
RRI dMaSIF		0.00201416	0.00527849	0.000805664
RRI PInet				0.617542
RRI GLINTER		0.804182		0.322008
RRI ProteinMAE
AUROC
RRI dMaSIF		0.000805664	0.000805664	0.000805664
RRI PInet
RRI GLINTER		0.00107422		0.00201416
RRI ProteinMAE		0.198898
AUPRC
RRI dMaSIF		0.00962321	0.0728874	0.00107422
RRI PInet				0.380676
RRI GLINTER		0.565873		0.0837891
RRI ProteinMAE
FDR=1%
MCC
RRI dMaSIF		0.471572	0.0562622	0.00256348
RRI PInet			0.423247	0.0310105
RRI GLINTER				0.02061
RRI ProteinMAE
Fscore
RRI dMaSIF		0.617542	0.0355355	0.00433819
RRI PInet			0.423247	0.0265395
RRI GLINTER				0.0482033
RRI ProteinMAE
Precision
RRI dMaSIF		0.653986	0.146523	0.0144606
RRI PInet			0.602006	0.041838
RRI GLINTER				0.164313
RRI ProteinMAE
Recall
RRI dMaSIF		0.423247	0.146523	0.00107422
RRI PInet			0.766161	0.109408
RRI GLINTER				0.237959
RRI ProteinMAE
FDR=2%
MCC
RRI dMaSIF		0.198898	0.0239948	0.00107422
RRI PInet			0.530669	0.0958252
RRI GLINTER				0.0728874
RRI ProteinMAE
Fscore
RRI dMaSIF		0.423247	0.0265395	0.00256348
RRI PInet			0.423247	0.0728874
RRI GLINTER				0.262173
RRI ProteinMAE
Precision
RRI dMaSIF		0.496419	0.0355355	0.00962321
RRI PInet			0.44304	0.116821
RRI GLINTER				0.322008
RRI ProteinMAE
Recall
RRI dMaSIF		0.0728874	0.0265395	0.00151062
RRI PInet			0.822652	0.217922
RRI GLINTER				0.322008
RRI ProteinMAE
FDR=3%
MCC
RRI dMaSIF		0.0265395	0.0144606	0.000805664
RRI PInet			0.617542	0.116821
RRI GLINTER				0.131996
RRI ProteinMAE
Fscore
RRI dMaSIF		0.116821	0.0265395	0.00107422
RRI PInet			0.496419	0.116821
RRI GLINTER				0.281433
RRI ProteinMAE
Precision
RRI dMaSIF		0.237959	0.0355355	0.00201416
RRI PInet			0.471572	0.116821
RRI GLINTER				0.350676
RRI ProteinMAE
Recall
RRI dMaSIF		0.0177246	0.00962321	0.000805664
RRI PInet			0.822652	0.281433
RRI GLINTER				0.308144
RRI ProteinMAE
FDR=4%
MCC
RRI dMaSIF		0.00527849	0.00962321	0.000805664
RRI PInet			0.822652	0.281433
RRI GLINTER				0.181068
RRI ProteinMAE
Fscore
RRI dMaSIF		0.0310105	0.0239948	0.000805664
RRI PInet			0.617542	0.217922
RRI GLINTER				0.322008
RRI ProteinMAE
Precision
RRI dMaSIF		0.0482033	0.0239948	0.00433819
RRI PInet			0.617542	0.181068
RRI GLINTER				0.423247
RRI ProteinMAE
Recall
RRI dMaSIF		0.00671387	0.00527849	0.000805664
RRI PInet				0.412051
RRI GLINTER		0.897178		0.322008
RRI ProteinMAE
b)	EEI prediction using PPDL
FDR=5%
MCC
PPDL dMaSIF			0.170931
PPDL PInet	0.712904		0.170931
PPDL GLINTER
PPDL ProteinMAE	0.178229	0.686157	0.101283
Fscore
PPDL dMaSIF			0.179855
PPDL PInet	1		0.170931	0.970857
PPDL GLINTER
PPDL ProteinMAE	0.651611		0.0939941
Precision
PPDL dMaSIF			0.618202
PPDL PInet	0.597837		0.220676
PPDL GLINTER
PPDL ProteinMAE	0.293219	0.66568	0.186259
Recall
PPDL dMaSIF			0.277618
PPDL PInet	1		0.186259	0.751654
PPDL GLINTER
PPDL ProteinMAE	0.923917		0.1666
AUROC
PPDL dMaSIF		0.0939941	0.0939941	0.1666
PPDL PInet			0.947825
PPDL GLINTER
PPDL ProteinMAE		0.597837	0.557709
AUPRC
PPDL dMaSIF		0.277618	0.14028
PPDL PInet			0.475821
PPDL GLINTER
PPDL ProteinMAE	0.923917	0.233998	0.14028
FDR=1%
MCC
PPDL dMaSIF			0.317514
PPDL PInet	0.186259		0.178229
PPDL GLINTER
PPDL ProteinMAE	0.14028	1	0.135352
Fscore
PPDL dMaSIF			0.4403
PPDL PInet	0.1422		0.135352	0.233998
PPDL GLINTER
PPDL ProteinMAE	0.712904		0.179855
Precision
PPDL dMaSIF			1
PPDL PInet	0.317514		0.59082
PPDL GLINTER
PPDL ProteinMAE	0.1422	0.597837	0.220676
Recall
PPDL dMaSIF			0.4403
PPDL PInet	0.146771		0.14028	0.179855
PPDL GLINTER
PPDL ProteinMAE	0.970857		0.179896
FDR=2%
MCC
PPDL dMaSIF			0.179896
PPDL PInet	0.293219		0.170931
PPDL GLINTER
PPDL ProteinMAE	0.1666	0.87411	0.0939941
Fscore
PPDL dMaSIF			0.25898
PPDL PInet	0.186259		0.14028	0.186259
PPDL GLINTER
PPDL ProteinMAE	0.89934		0.179896
Precision
PPDL dMaSIF			0.792902
PPDL PInet	0.411287		0.411287
PPDL GLINTER
PPDL ProteinMAE	0.1422	0.597837	0.146771
Recall
PPDL dMaSIF			0.285358	0.970857
PPDL PInet	0.20813		0.14028	0.179855
PPDL GLINTER
PPDL ProteinMAE			0.233998
FDR=3%
MCC
PPDL dMaSIF			0.170931
PPDL PInet	0.618202		0.178229
PPDL GLINTER
PPDL ProteinMAE	0.179896	0.833368	0.0939941
Fscore
PPDL dMaSIF			0.179855
PPDL PInet	0.712904		0.165833	0.597837
PPDL GLINTER
PPDL ProteinMAE	1		0.146771
Precision
PPDL dMaSIF			0.66568
PPDL PInet	0.618202		0.233998
PPDL GLINTER
PPDL ProteinMAE	0.170931	0.59082	0.14028
Recall
PPDL dMaSIF			0.293219	0.947825
PPDL PInet	0.686157		0.179896	0.411287
PPDL GLINTER
PPDL ProteinMAE			0.179855
FDR=4%
MCC
PPDL dMaSIF			0.170931
PPDL PInet	0.66568		0.170931
PPDL GLINTER
PPDL ProteinMAE	0.220676	0.686157	0.0939941
Fscore
PPDL dMaSIF			0.179896
PPDL PInet	0.89934		0.1666	0.686157
PPDL GLINTER
PPDL ProteinMAE	0.89934		0.135352
Precision
PPDL dMaSIF			0.618202
PPDL PInet	0.651611		0.220676
PPDL GLINTER
PPDL ProteinMAE	0.66568	0.66568	0.170931
Recall
PPDL dMaSIF			0.277618	0.947825
PPDL PInet	0.923917		0.179896	0.597837
PPDL GLINTER
PPDL ProteinMAE			0.178229

## Sheet: Supplementary Table S5
Supplementary Table S5
PPMax	MCC							F-score							Precision							Recall								AU-ROC							AU-PRC
	Fold1	Fold2	Fold3	Fold4	Fold5	Mean		Fold1	Fold2	Fold3	Fold4	Fold5	Mean		Fold1	Fold2	Fold3	Fold4	Fold5	Mean		Fold1	Fold2	Fold3	Fold4	Fold5	Mean			Fold1	Fold2	Fold3	Fold4	Fold5	Mean		Fold1	Fold2	Fold3	Fold4	Fold5	Mean
dMaSIF
Threshold: 0.01																													dMaSIF
D_Con	0.0610077	0.09666	-0.0305329	0.0291893	0.0802326	0.0473114		0.0569514	0.0741573	0.00595238	0.0313901	0.0909091	0.0518721		0.435897	0.458333	0.125	0.304348	0.529412	0.370598		0.0304659	0.0403423	0.00304878	0.0165485	0.0497238	0.0280258		D_Con	0.65704	0.62368	0.591456	0.670704	0.610861	0.630748		0.369354	0.266422	0.337035	0.299559	0.417502	0.337974
D_Engy	0.142432	-0.00838253	0.0511046	0.116603	0.133835	0.0871183		0.0905797	0.0490196	0.0530191	0.0972549	0.0934183	0.0766583		0.892857	0.416667	0.6	0.673913	0.88	0.692687		0.0477099	0.0260417	0.027735	0.0524091	0.0493274	0.0406446		D_Con^small-PDB	0.658474	0.638533	0.566503	0.647152	0.62656	0.627444		0.361742	0.253851	0.303761	0.251497	0.431133	0.320397
D_Evol	0.0187101	0.113807	0.0291436	0.128846	0.0754926	0.0731998		0.0227273	0.070073	0.032	0.056	0.0919118	0.0545424		0.461538	0.75	0.571429	1	0.531915	0.662976		0.0116505	0.0367534	0.0164609	0.0288066	0.0503018	0.0287946		D_Con^small-AF	0.622427	0.561353	0.54969	0.640634	0.603037	0.595428		0.334925	0.180581	0.295332	0.248343	0.391569	0.29015
																													D_Engy	0.702106	0.726027	0.597156	0.631026	0.715656	0.674394		0.647024	0.61483	0.497317	0.470026	0.672069	0.580253
Threshold: 0.02																													D_Evol	0.64383	0.691721	0.610035	0.650328	0.716723	0.662527		0.469058	0.535931	0.52902	0.582876	0.51481	0.526339
D_Con	0.0914791	0.138446	0.022652	0.0606927	0.114701	0.0855943		0.096463	0.135699	0.0293255	0.0757895	0.156028	0.0986612		0.46875	0.464286	0.384615	0.346154	0.540984	0.440958		0.0537634	0.0794621	0.0152439	0.0425532	0.0911602	0.0564366
D_Engy	0.180006	0.0695024	0.0364881	0.108152	0.154016	0.109633		0.162069	0.121495	0.104828	0.130533	0.128631	0.129511		0.839286	0.590909	0.5	0.58	0.861111	0.674261		0.0896947	0.0677083	0.0585516	0.0735418	0.0695067	0.0718006		PInet
D_Evol	0.0370385	0.132625	0.0289753	0.136208	0.125455	0.0920604		0.0338346	0.102418	0.0396825	0.0787402	0.17657	0.0862492		0.529412	0.72	0.555556	0.909091	0.565217	0.655855		0.0174757	0.0551302	0.0205761	0.0411523	0.104628	0.0477924		D_Con	0.596959	0.596679	0.595464	0.62272	0.595927	0.60155		0.325519	0.245572	0.382077	0.314099	0.402294	0.333912
																													D_Engy	0.561675	0.675144	0.577876	0.599723	0.640075	0.610898		0.501198	0.581618	0.512415	0.427612	0.618966	0.528362
Threshold: 0.03																													D_Evol	0.643264	0.53624	0.570852	0.764035	0.620747	0.627028		0.542757	0.333473	0.550614	0.716045	0.489708	0.526519
D_Con	0.137492	0.149901	0.0226269	0.0775737	0.114083	0.100335		0.155251	0.165174	0.0348837	0.101626	0.195556	0.130498		0.515152	0.44385	0.375	0.362319	0.5	0.439264		0.0913978	0.101467	0.0182927	0.0591017	0.121547	0.0783612
D_Engy	0.206138	0.131677	0.0334052	0.119179	0.1668	0.13144		0.21	0.188341	0.126005	0.163531	0.169014	0.171378		0.828947	0.677419	0.484536	0.567839	0.823529	0.676454		0.120229	0.109375	0.0724191	0.0955199	0.0941704	0.0983427		GLINTER
D_Evol	0.0864364	0.173894	0.0647831	0.137345	0.156128	0.123717		0.08	0.160763	0.0700389	0.0933852	0.226904	0.126218		0.628571	0.728395	0.642857	0.857143	0.583333	0.68806		0.0427184	0.0903522	0.037037	0.0493827	0.140845	0.0720671		D_Con	0.678203	0.601899	0.63005	0.608312	0.642556	0.632204		0.431651	0.235092	0.439876	0.264901	0.432801	0.360864
																													D_Engy	0.604946	0.680063	0.560709	0.544523	0.571808	0.59241		0.541406	0.628338	0.465207	0.371262	0.530253	0.507293
Threshold: 0.04																													D_Evol	0.583463	0.612076	0.607104	0.454444	0.597113	0.57084		0.459482	0.448054	0.54878	0.376872	0.406399	0.447917
D_Con	0.140835	0.163318	-0.00306028	0.087253	0.120964	0.101862		0.18732	0.195076	0.0396601	0.133843	0.213043	0.153788		0.477941	0.432773	0.28	0.35	0.5	0.408143		0.116487	0.125917	0.0213415	0.0827423	0.135359	0.0963694
D_Engy	0.224328	0.155438	0.0430088	0.126462	0.193159	0.148479		0.243902	0.246809	0.16	0.185028	0.204724	0.208093		0.824176	0.674419	0.492063	0.562232	0.83871	0.67832		0.14313	0.151042	0.0955316	0.110735	0.116592	0.123406		ProteinMAE
D_Evol	0.0875923	0.192141	0.0806706	0.167944	0.173149	0.140299		0.121317	0.197889	0.0988593	0.122605	0.273006	0.162735		0.564516	0.714286	0.65	0.888889	0.574194	0.678377		0.0679612	0.114855	0.0534979	0.0658436	0.179074	0.0962463		D_Con	0.594457	0.659464	0.621301	0.636051	0.67216	0.636686		0.328125	0.338076	0.416447	0.368389	0.514702	0.393148
																													D_Engy	0.634275	0.755155	0.564308	0.601488	0.587542	0.628554		0.593397	0.672646	0.504061	0.464016	0.57008	0.56084
Threshold: 0.05																													D_Evol	0.63224	0.616444	0.473495	0.722056	0.612657	0.611378		0.470522	0.52422	0.436718	0.67585	0.458292	0.51312
D_Con	0.145263	0.164034	-0.0115276	0.102313	0.136512	0.107319		0.204482	0.218472	0.0445682	0.168761	0.240506	0.175358		0.467949	0.399351	0.258065	0.350746	0.508929	0.397008		0.130824	0.150367	0.0243902	0.111111	0.157459	0.11483
D_Engy	0.231208	0.122601	0.0618072	0.129786	0.212612	0.151603		0.260032	0.248963	0.194757	0.209159	0.244742	0.23153		0.818182	0.612245	0.513158	0.546429	0.831169	0.664236		0.15458	0.15625	0.120185	0.129332	0.143498	0.140769
D_Evol	0.106888	0.213837	0.0594547	0.176079	0.191846	0.149621		0.163062	0.233333	0.118081	0.143396	0.322302	0.196035		0.569767	0.716535	0.571429	0.863636	0.565657	0.657405		0.0951456	0.139357	0.0658436	0.0781893	0.225352	0.120777
PInet
Threshold: 0.01
D_Con	0.0531884	0.13257	0.0297307	0.110553	0.0447404	0.0741565		0.0536013	0.0940649	0.0857909	0.0789474	0.0569948	0.0738799		0.410256	0.56	0.355556	0.545455	0.458333	0.46592		0.0286738	0.0513447	0.0487805	0.0425532	0.0303867	0.0403478
D_Engy	0.100247	-0.00329868	0.0898718	0.0626997	0.102299	0.0703637		0.0960854	0.0301508	0.0892086	0.0576923	0.137374	0.0821022		0.710526	0.428571	0.673913	0.553846	0.693878	0.612147		0.0515267	0.015625	0.0477658	0.0304311	0.0762332	0.0443164
D_Evol	0.240551	-0.0472465	0.041485	0.0844242	0.164712	0.096785		0.294574	0.0029985	0.0622568	0.0629921	0.0773694	0.100038		0.730769	0.0714286	0.571429	0.727273	1	0.62018		0.184466	0.00153139	0.0329218	0.0329218	0.0402414	0.0584165
Threshold: 0.02
D_Con	0.133764	0.110292	0.097976	0.134176	0.0827055	0.111783		0.132283	0.115425	0.161209	0.103226	0.117073	0.125843		0.545455	0.407407	0.463768	0.571429	0.5	0.497612		0.0752688	0.0672372	0.097561	0.0567376	0.0662983	0.0726206
D_Engy	0.0892878	0.0118628	0.0860341	0.0884248	0.179413	0.0910044		0.117851	0.076555	0.112202	0.0862069	0.259259	0.130415		0.641509	0.470588	0.625	0.591398	0.744681	0.614635		0.0648855	0.0416667	0.0616333	0.046492	0.156951	0.0743256
D_Evol	0.202299	-0.0169774	0.0825734	0.206589	0.212921	0.137481		0.322302	0.0262391	0.091954	0.208633	0.131332	0.156092		0.622222	0.272727	0.666667	0.828571	0.972222	0.672482		0.217476	0.0137825	0.0493827	0.119342	0.0704225	0.094081
Threshold: 0.03
D_Con	0.148812	0.0958568	0.165554	0.14707	0.102901	0.132039		0.186589	0.121335	0.227603	0.122363	0.150943	0.161767		0.5	0.350877	0.552941	0.568627	0.516129	0.497715		0.114695	0.0733496	0.143293	0.0685579	0.0883978	0.0976587
D_Engy	0.0851494	0.111513	0.106459	0.0827777	0.195659	0.116312		0.16145	0.193833	0.135359	0.0902022	0.305506	0.17727		0.590361	0.628571	0.653333	0.563107	0.735043	0.634083		0.0935115	0.114583	0.0755008	0.0490279	0.192825	0.10509
D_Evol	0.208939	-0.0464992	0.178656	0.330771	0.206065	0.175586		0.375661	0.0311174	0.21831	0.384615	0.141002	0.230141		0.589212	0.203704	0.756098	0.869565	0.904762	0.664668		0.275728	0.0168453	0.127572	0.246914	0.0764588	0.148704
Threshold: 0.04
D_Con	0.16449	0.0859629	0.180411	0.15456	0.135604	0.144205		0.206304	0.128405	0.254118	0.136929	0.191781	0.183507		0.514286	0.314286	0.556701	0.559322	0.552632	0.499445		0.129032	0.0806846	0.164634	0.0780142	0.116022	0.113677
D_Engy	0.0820567	0.116373	0.104053	0.0943112	0.177226	0.114804		0.193038	0.228814	0.156334	0.105909	0.323024	0.201424		0.564815	0.613636	0.623656	0.575	0.691176	0.613657		0.116412	0.140625	0.0893683	0.0583263	0.210762	0.123099
D_Evol	0.191945	-0.0627561	0.198511	0.402321	0.214094	0.188823		0.384224	0.0508701	0.248276	0.501458	0.154412	0.267848		0.557196	0.202128	0.765957	0.86	0.893617	0.65578		0.293204	0.0290965	0.148148	0.353909	0.084507	0.181773
Threshold: 0.05
D_Con	0.17307	0.0754199	0.176022	0.161828	0.12944	0.143156		0.21813	0.132959	0.268793	0.15102	0.207965	0.195773		0.52027	0.284	0.531532	0.552239	0.522222	0.482053		0.137993	0.0867971	0.179878	0.0874704	0.129834	0.124395
D_Engy	0.0515686	0.160401	0.114764	0.118281	0.174751	0.123953		0.206687	0.313725	0.204866	0.133835	0.341709	0.240164		0.507463	0.634921	0.606061	0.605442	0.675497	0.605877		0.129771	0.208333	0.123267	0.0752325	0.2287	0.153061
D_Evol	0.197465	-0.097933	0.186902	0.412816	0.215665	0.182983		0.392947	0.0625782	0.257627	0.536313	0.160878	0.282069		0.55914	0.171233	0.730769	0.834783	0.88	0.635185		0.302913	0.0382848	0.156379	0.395062	0.0885312	0.196234
GLINTER
Threshold: 0.01
D_Con	0.186033	0.0521286	0.172913	0.0761769	0.0142921	0.100309		0.142165	0.0327869	0.142857	0.126195	0.0416667	0.0971341		0.721311	0.388889	0.722222	0.33	0.363636	0.505212		0.078853	0.0171149	0.0792683	0.0780142	0.0220994	0.05507
D_Engy	0.0736836	0.121312	-0.0145297	0.0424281	0.03834	0.0522468		0.0444444	0.0507614	0.018018	0.0466989	0.271523	0.0862892		0.75	1	0.352941	0.491525	0.518987	0.622691		0.0229008	0.0260417	0.00924499	0.0245139	0.183857	0.0533116
D_Evol	0.0736138	0.119845	0.0977048	-0.0636253	0.0461031	0.0547284		0.0341556	0.0836941	0.0632411	nan	0.0568182	0.0594772		0.75	0.725	0.8	0	0.483871	0.551774		0.0174757	0.0444104	0.0329218	0	0.0301811	0.0249978
Threshold: 0.02
D_Con	0.198873	0.0641557	0.169838	0.0665458	0.0534023	0.110563		0.203593	0.0543601	0.165333	0.172638	0.0938272	0.13795		0.618182	0.369231	0.659574	0.277487	0.44186	0.473267		0.121864	0.0293399	0.0945122	0.125296	0.0524862	0.0846995
D_Engy	0.125744	0.136487	0.0217935	0.0485294	0.0559783	0.0777064		0.0935252	0.115942	0.0413589	0.071875	0.334356	0.131411		0.8125	0.8	0.5	0.474227	0.529126	0.623171		0.0496183	0.0625	0.0215716	0.0388842	0.244395	0.0833938
D_Evol	0.0864074	0.144464	0.106817	-0.0764958	0.0320924	0.058657		0.0732601	0.153846	0.0926641	0.0306513	0.0926916	0.0886227		0.645161	0.647727	0.75	0.222222	0.40625	0.534272		0.038835	0.0872894	0.0493827	0.0164609	0.0523139	0.0488564
Threshold: 0.03
D_Con	0.216652	0.0875981	0.157063	0.103638	0.104381	0.133866		0.252809	0.0812294	0.180879	0.232897	0.15493	0.180549		0.584416	0.397849	0.59322	0.30303	0.515625	0.478828		0.16129	0.0452323	0.106707	0.189125	0.0911602	0.118703
D_Engy	0.117156	0.155205	0.0348857	0.0525234	0.0596523	0.0838845		0.119089	0.133971	0.0636758	0.096823	0.373372	0.157386		0.723404	0.823529	0.52381	0.460432	0.526531	0.611541		0.0648855	0.0729167	0.0338983	0.0540997	0.289238	0.103008
D_Evol	0.0914556	0.135702	0.111708	-0.105047	0.0698311	0.0607298		0.0933573	0.183226	0.10687	0.0509091	0.145763	0.116025		0.619048	0.581967	0.736842	0.21875	0.462366	0.523795		0.0504854	0.108729	0.0576132	0.0288066	0.0865191	0.0664306
Threshold: 0.04
D_Con	0.223636	0.0926211	0.173438	0.108622	0.145613	0.148786		0.284953	0.0926724	0.214464	0.260184	0.223684	0.215192		0.554404	0.390909	0.589041	0.292899	0.542553	0.473961		0.191756	0.0525672	0.131098	0.234043	0.140884	0.15007
D_Engy	0.126665	0.17514	0.059111	0.047847	0.0533663	0.092426		0.144082	0.168224	0.0881935	0.114537	0.38764	0.180536		0.711864	0.818182	0.574074	0.435754	0.518797	0.611734		0.0801527	0.09375	0.0477658	0.0659341	0.309417	0.119404
D_Evol	0.0891051	0.139997	0.106006	-0.0954784	0.0839021	0.0647063		0.109155	0.209476	0.120301	0.118421	0.184168	0.148304		0.584906	0.563758	0.695652	0.295082	0.467213	0.521322		0.0601942	0.128637	0.0658436	0.0740741	0.114688	0.0886874
Threshold: 0.05
D_Con	0.23523	0.101306	0.176032	0.116724	0.150648	0.155988		0.31202	0.114226	0.23301	0.279012	0.246285	0.236911		0.544643	0.37931	0.571429	0.29199	0.53211	0.463896		0.218638	0.0672372	0.146341	0.267139	0.160221	0.171915
D_Engy	0.138931	0.17834	0.0561101	0.0374829	0.0494327	0.0920593		0.171141	0.184332	0.0957746	0.125804	0.396694	0.194749		0.708333	0.8	0.557377	0.407407	0.514286	0.597481		0.0973282	0.104167	0.0523883	0.0743872	0.32287	0.130228
D_Evol	0.0855161	0.133818	0.0840232	-0.134501	0.0857311	0.0509175		0.127148	0.245614	0.132353	0.130435	0.205928	0.168296		0.552239	0.519802	0.62069	0.265823	0.458333	0.483377		0.0718447	0.160796	0.0740741	0.0864198	0.132797	0.105186
ProteinMAE
Threshold: 0.01
D_Con	0.133237	0.122353	0.0590334	0.0757308	0.0775793	0.0935867		0.116129	0.111708	0.0520231	0.0140845	0.0427807	0.0673451		0.580645	0.460177	0.5	1	0.666667	0.641498		0.0645161	0.0635697	0.027439	0.0070922	0.0220994	0.0369433
D_Engy	0.0871146	0.121312	0.099637	0.153142	0.043392	0.100919		0.0263653	0.0507614	0.0508221	0.165558	0.0349345	0.0656883		1	1	0.85	0.658824	0.666667	0.835098		0.0133588	0.0260417	0.0261941	0.0946746	0.0179372	0.0356413
D_Evol	0.0876413	0.037187	0.0118178	0.137866	0.0735258	0.0696076		0.179487	0.0239521	0.0240964	0.063745	0.0574713	0.0697504		0.513761	0.533333	0.5	1	0.6	0.629419		0.108738	0.0122511	0.0123457	0.0329218	0.0301811	0.0392875
Threshold: 0.02
D_Con	0.106044	0.134252	0.0917769	0.112569	0.123411	0.113611		0.153166	0.143003	0.122667	0.0414747	0.0880829	0.109679		0.429752	0.434783	0.489362	0.818182	0.708333	0.576082		0.09319	0.0855746	0.070122	0.0212766	0.0469613	0.0634249
D_Engy	0.0673349	0.153987	0.129166	0.123043	0.101016	0.114909		0.0299625	0.08	0.0875912	0.231827	0.0728051	0.100437		0.8	1	0.833333	0.514535	0.809524	0.791478		0.0152672	0.0416667	0.046225	0.14962	0.0381166	0.058179
D_Evol	0.130373	0.0736317	0.0136713	0.146361	0.0644367	0.0856946		0.272069	0.0443787	0.0318725	0.0714286	0.0712946	0.0982088		0.534091	0.652174	0.5	1	0.527778	0.642809		0.182524	0.0229709	0.0164609	0.037037	0.0382294	0.0594445
Threshold: 0.03
D_Con	0.117258	0.151719	0.119789	0.141416	0.166982	0.139433		0.209272	0.176699	0.183623	0.0678733	0.152709	0.158035		0.401015	0.429245	0.493333	0.789474	0.704545	0.563523		0.141577	0.111247	0.112805	0.035461	0.0856354	0.097345
D_Engy	0.0741724	0.12099	0.121435	0.112146	0.106139	0.106977		0.0336449	0.148837	0.118812	0.252185	0.0769231	0.12608		0.818182	0.695652	0.724138	0.4821	0.818182	0.707651		0.0171756	0.0833333	0.0647149	0.170752	0.0403587	0.075267
D_Evol	0.129285	0.105725	0.0291809	0.154417	0.0766257	0.0990468		0.28165	0.0644217	0.0472441	0.0790514	0.0952381	0.113521		0.526596	0.733333	0.545455	1	0.530612	0.667199		0.192233	0.0336907	0.0246914	0.0411523	0.0523139	0.0688162
Threshold: 0.04
D_Con	0.0911701	0.164377	0.123031	0.143	0.19527	0.14337		0.24605	0.196597	0.20241	0.0923077	0.221198	0.191713		0.332317	0.433333	0.482759	0.65625	0.666667	0.514265		0.195341	0.127139	0.128049	0.0496454	0.132597	0.126554
D_Engy	0.0713168	0.162575	0.127546	0.122676	0.120568	0.120936		0.0479705	0.220264	0.176235	0.270336	0.089172	0.160796		0.722222	0.714286	0.66	0.488938	0.84	0.685089		0.0248092	0.130208	0.101695	0.186813	0.0470852	0.0981222
D_Evol	0.155569	0.121518	0.0194793	0.200775	0.105963	0.120661		0.32747	0.0756914	0.0617761	0.157895	0.160684	0.156703		0.540179	0.764706	0.5	0.913043	0.534091	0.650404		0.234951	0.0398162	0.0329218	0.0864198	0.0945674	0.0977353
Threshold: 0.05
D_Con	0.0927715	0.193505	0.151085	0.159199	0.221266	0.163566		0.256298	0.230769	0.231678	0.123404	0.275109	0.223452		0.329577	0.459854	0.515789	0.617021	0.65625	0.515698		0.209677	0.154034	0.14939	0.0685579	0.174033	0.151139
D_Engy	0.123404	0.170949	0.128586	0.146736	0.100602	0.134056		0.0967742	0.255319	0.216561	0.313589	0.104167	0.197282		0.794118	0.697674	0.625	0.500928	0.735294	0.670603		0.0515267	0.15625	0.130971	0.228233	0.0560538	0.124607
D_Evol	0.144049	0.183023	0.0431918	0.200775	0.104286	0.135065		0.345361	0.135021	0.117216	0.157895	0.206677	0.192434		0.51341	0.827586	0.533333	0.913043	0.492424	0.655959		0.260194	0.0735069	0.0658436	0.0864198	0.130785	0.12335

## Sheet: Supplementary Table S6
Supplementary Table S6
PPDL	MCC							F-score							Precision							Recall								AU-ROC							AU-PRC
	Fold1	Fold2	Fold3	Fold4	Fold5	Mean		Fold1	Fold2	Fold3	Fold4	Fold5	Mean		Fold1	Fold2	Fold3	Fold4	Fold5	Mean		Fold1	Fold2	Fold3	Fold4	Fold5	Mean			Fold1	Fold2	Fold3	Fold4	Fold5	Mean		Fold1	Fold2	Fold3	Fold4	Fold5	Mean
dMaSIF
Threshold: 0.01																													dMaSIF
D_Con	0.096865	0.0908641	0.0379489	0.154735	0.129608	0.102004		0.0674536	0.14433	0.0461095	0.126582	0.10687	0.0982691		0.571429	0.309237	0.421053	0.588235	0.677419	0.513475		0.0358423	0.094132	0.0243902	0.070922	0.058011	0.0566595		D_Con	0.688135	0.614089	0.624989	0.733193	0.684698	0.669021		0.410105	0.237386	0.396322	0.389417	0.509335	0.388513
D_Engy	0.126801	0.0894972	0.15316	0.087204	0.13001	0.117334		0.189542	0.290076	0.137834	0.0520749	0.105042	0.154914		0.659091	0.542857	0.790323	0.695652	0.833333	0.704251		0.110687	0.197917	0.0755008	0.0270499	0.0560538	0.0934416		D_Con^small-PDB	0.696662	0.608487	0.619972	0.72661	0.680439	0.666434		0.388873	0.206003	0.359962	0.342081	0.509016	0.361187
D_Evol	0.112437	0.0988597	0.00757838	0.0702129	0.120738	0.0819652		0.179739	0.154047	0.0542636	0.0627451	0.0869565	0.10755		0.56701	0.522124	0.466667	0.666667	0.71875	0.588244		0.106796	0.0903522	0.0288066	0.0329218	0.0462777	0.0610309		D_Con^small-AF	0.670393	0.558727	0.60931	0.722237	0.690753	0.650284		0.354844	0.17816	0.3474	0.333063	0.516207	0.345935
																													D_Engy	0.650929	0.645426	0.668926	0.609485	0.725936	0.66014		0.574104	0.543196	0.591194	0.447147	0.701216	0.571371
Threshold: 0.02																													D_Evol	0.65712	0.622794	0.667858	0.726113	0.658953	0.666568		0.500946	0.437692	0.545949	0.631933	0.489626	0.521229
D_Con	0.168336	0.104381	0.0366766	0.184047	0.159853	0.130659		0.176024	0.189526	0.0566572	0.193798	0.17619	0.158439		0.574257	0.296104	0.4	0.537634	0.637931	0.489185		0.103943	0.139364	0.0304878	0.118203	0.10221	0.0988416
D_Engy	0.145662	0.11072	0.15342	0.112658	0.165307	0.137554		0.232704	0.33935	0.162088	0.115031	0.196078	0.20905		0.660714	0.552941	0.746835	0.619835	0.78125	0.672315		0.141221	0.244792	0.0909091	0.0633981	0.112108	0.130486		PInet
D_Evol	0.146256	0.11624	0.00424513	0.137892	0.15273	0.111473		0.23839	0.227219	0.0754717	0.154412	0.12844	0.164787		0.587786	0.5	0.454545	0.724138	0.729167	0.599127		0.149515	0.147014	0.0411523	0.0864198	0.0704225	0.0989046		D_Con	0.587491	0.590405	0.604689	0.659329	0.611933	0.61077		0.339573	0.211447	0.39429	0.352829	0.417734	0.343175
																													D_Engy	0.597617	0.685432	0.573471	0.60784	0.636007	0.620073		0.547263	0.601086	0.521634	0.451282	0.64526	0.553305
Threshold: 0.03																													D_Evol	0.652786	0.551397	0.604559	0.744612	0.632924	0.637256		0.556124	0.355	0.568226	0.679902	0.483141	0.528479
D_Con	0.194274	0.1022	0.0579991	0.199633	0.204149	0.151651		0.230441	0.205405	0.0876712	0.226345	0.239819	0.197936		0.558621	0.278826	0.432432	0.525862	0.6625	0.491648		0.145161	0.162592	0.0487805	0.144208	0.146409	0.12943
D_Engy	0.132028	0.153009	0.180824	0.107554	0.229727	0.160628		0.245399	0.405405	0.220183	0.14433	0.270677	0.257199		0.625	0.576923	0.736842	0.56	0.837209	0.667195		0.152672	0.3125	0.12943	0.0828402	0.161435	0.167775		GLINTER
D_Evol	0.179988	0.112635	0.00936992	0.170108	0.15252	0.124924		0.292035	0.256983	0.095941	0.211268	0.17103	0.205451		0.607362	0.475207	0.464286	0.731707	0.644737	0.58466		0.192233	0.17611	0.0534979	0.123457	0.0985915	0.128778		D_Con	0.689406	0.618705	0.631956	0.634325	0.628151	0.640509		0.433475	0.258398	0.426943	0.318182	0.445069	0.376413
																													D_Engy	0.598487	0.686193	0.60697	0.55342	0.590057	0.607025		0.540137	0.610431	0.51936	0.379636	0.532117	0.516336
Threshold: 0.04																													D_Evol	0.584281	0.586721	0.609419	0.553966	0.605204	0.587918		0.461251	0.39765	0.529987	0.455401	0.425484	0.453955
D_Con	0.199283	0.103231	0.0714102	0.208204	0.206695	0.157765		0.261456	0.219971	0.116402	0.25222	0.259912	0.221992		0.527174	0.269504	0.44	0.507143	0.641304	0.477025		0.173835	0.185819	0.0670732	0.167849	0.162983	0.151512
D_Engy	0.14746	0.155732	0.178238	0.122007	0.240881	0.168864		0.289898	0.435897	0.250316	0.170854	0.289425	0.287278		0.622642	0.566667	0.697183	0.566667	0.83871	0.658374		0.188931	0.354167	0.152542	0.100592	0.174888	0.194224		ProteinMAE
D_Evol	0.181118	0.115809	0.0354616	0.194713	0.171375	0.139695		0.313837	0.284803	0.116788	0.25256	0.216667	0.236931		0.591398	0.465278	0.516129	0.74	0.631068	0.588775		0.213592	0.205207	0.0658436	0.152263	0.130785	0.153538		D_Con	0.601503	0.63908	0.630436	0.628403	0.671722	0.634229		0.341362	0.344023	0.434005	0.363722	0.533619	0.403346
																													D_Engy	0.644727	0.757898	0.58192	0.60145	0.62891	0.642981		0.618491	0.683598	0.522759	0.480636	0.645321	0.590161
Threshold: 0.05																													D_Evol	0.650407	0.584401	0.491282	0.721902	0.594707	0.60854		0.489457	0.498228	0.453207	0.654141	0.455251	0.510057
D_Con	0.21606	0.107182	0.0883978	0.203825	0.212386	0.16557		0.297055	0.233926	0.147959	0.263699	0.291139	0.246756		0.520179	0.265528	0.453125	0.478261	0.616071	0.466633		0.207885	0.209046	0.0884146	0.182033	0.190608	0.175597
D_Engy	0.148746	0.17745	0.193546	0.113267	0.26121	0.178844		0.3125	0.459119	0.295042	0.184486	0.333333	0.316896		0.611111	0.579365	0.685393	0.532258	0.830357	0.647697		0.209924	0.380208	0.187982	0.111581	0.20852	0.219643
D_Evol	0.188735	0.119078	0.0540979	0.166091	0.156254	0.136851		0.335645	0.305015	0.172414	0.254181	0.245669	0.262585		0.587379	0.459877	0.531915	0.678571	0.565217	0.564592		0.234951	0.228178	0.102881	0.156379	0.156942	0.175866
PInet
Threshold: 0.01
D_Con	0.147482	0.0492365	0.100419	0.149945	0.10813	0.111042		0.096828	0.120438	0.140992	0.100437	0.135593	0.118858		0.707317	0.23741	0.490909	0.657143	0.54902	0.52836		0.0519713	0.0806846	0.0823171	0.0543735	0.0773481	0.0693389
D_Engy	0.10082	0.189903	0.135908	0.113579	0.214005	0.150843		0.108963	0.313253	0.141864	0.0798085	0.271881	0.183154		0.688889	0.684211	0.728571	0.714286	0.802198	0.723631		0.0591603	0.203125	0.0785824	0.0422654	0.163677	0.109362
D_Evol	0.218631	-0.0211883	0.137713	0.229947	0.182593	0.149539		0.209459	0.167224	0.167273	0.262069	0.136531	0.188511		0.805195	0.307377	0.71875	0.808511	0.822222	0.692411		0.120388	0.114855	0.0946502	0.156379	0.0744467	0.112144
Threshold: 0.02
D_Con	0.159964	0.0588908	0.131018	0.159969	0.142584	0.130485		0.142631	0.147458	0.19656	0.1375	0.181818	0.161193		0.616438	0.240331	0.506329	0.578947	0.58209	0.504827		0.0806452	0.106357	0.121951	0.0780142	0.107735	0.0989405
D_Engy	0.153328	0.238274	0.14019	0.132491	0.253947	0.183646		0.2	0.390977	0.17274	0.121538	0.357639	0.248579		0.709302	0.702703	0.695652	0.675214	0.792308	0.715036		0.116412	0.270833	0.0986133	0.0667794	0.230942	0.156716
D_Evol	0.251162	0.011003	0.14006	0.266365	0.187218	0.171162		0.2986	0.23458	0.214533	0.359621	0.168157	0.255098		0.75	0.345238	0.673913	0.77027	0.758065	0.659497		0.186408	0.177642	0.127572	0.234568	0.0945674	0.164151
Threshold: 0.03
D_Con	0.160231	0.0743332	0.159489	0.166592	0.132862	0.138701		0.165391	0.176051	0.233333	0.164329	0.201794	0.188179		0.568421	0.250564	0.532609	0.539474	0.535714	0.485356		0.0967742	0.135697	0.14939	0.0969267	0.124309	0.120619
D_Engy	0.156697	0.23368	0.134338	0.139079	0.254341	0.183627		0.241379	0.413043	0.206986	0.136571	0.39934	0.279464		0.675439	0.678571	0.645161	0.666667	0.75625	0.684418		0.146947	0.296875	0.123267	0.0760778	0.2713	0.182893
D_Evol	0.243305	0.01138	0.159268	0.28143	0.184906	0.176058		0.316742	0.252427	0.254181	0.403614	0.188482	0.283089		0.709459	0.344828	0.678571	0.752809	0.710526	0.639239		0.203883	0.199081	0.156379	0.27572	0.108652	0.188743
Threshold: 0.04
D_Con	0.174247	0.0691889	0.166528	0.178671	0.136832	0.145093		0.186186	0.180153	0.251163	0.187135	0.228448	0.206617		0.574074	0.239837	0.529412	0.533333	0.519608	0.479253		0.111111	0.144254	0.164634	0.113475	0.146409	0.135977
D_Engy	0.16343	0.26071	0.143888	0.138832	0.246291	0.19063		0.270517	0.441281	0.234257	0.155671	0.416667	0.303678		0.664179	0.696629	0.641379	0.63253	0.730337	0.673011		0.169847	0.322917	0.143297	0.0887574	0.29148	0.20326
D_Evol	0.249414	0.0205539	0.150799	0.294647	0.185517	0.180186		0.33432	0.275862	0.263158	0.453258	0.22629	0.310577		0.701863	0.352381	0.655738	0.727273	0.653846	0.61822		0.219417	0.226646	0.164609	0.329218	0.136821	0.215342
Threshold: 0.05
D_Con	0.174865	0.0702402	0.159376	0.182414	0.147548	0.146889		0.199706	0.188513	0.261851	0.214815	0.257261	0.224429		0.552846	0.237037	0.504348	0.495726	0.516667	0.461325		0.121864	0.156479	0.176829	0.137116	0.171271	0.152712
D_Engy	0.152969	0.265205	0.153437	0.145518	0.246403	0.192707		0.286558	0.450704	0.256473	0.169715	0.432602	0.319211		0.633987	0.695652	0.641975	0.630435	0.71875	0.66416		0.185115	0.333333	0.160247	0.0980558	0.309417	0.217233
D_Evol	0.253234	0.0215526	0.165818	0.309979	0.174971	0.185111		0.354467	0.291105	0.28479	0.497326	0.253566	0.336251		0.687151	0.352174	0.666667	0.709924	0.597015	0.602586		0.238835	0.248086	0.18107	0.382716	0.160966	0.242335
GLINTER
Threshold: 0.01
D_Con	0.18933	0.113485	0.128866	0.14577	0.106462	0.136782		0.145161	0.0770975	0.0806916	0.16699	0.0966921	0.113327		0.725806	0.53125	0.736842	0.467391	0.612903	0.614839		0.0806452	0.0415648	0.0426829	0.101655	0.0524862	0.0638068
D_Engy	0.121727	0.114338	0.0541047	0.024564	0.0371476	0.0703763		0.0900901	0.132075	0.035982	0.0595611	0.214286	0.106399		0.806452	0.7	0.666667	0.408602	0.526316	0.621607		0.0477099	0.0729167	0.01849	0.0321217	0.134529	0.0611535
D_Evol	0.0632828	0.0551836	-0.0165757	0.0118017	0.0989826	0.042535		0.0191939	0.0984952	0.00813008	0.0161943	0.154374	0.0592775		0.833333	0.461538	0.333333	0.5	0.523256	0.530292		0.00970874	0.0551302	0.00411523	0.00823045	0.0905433	0.0335456
Threshold: 0.02
D_Con	0.198619	0.138097	0.158469	0.149524	0.155879	0.160118		0.196672	0.111475	0.150943	0.217993	0.175772	0.170571		0.631068	0.525773	0.651163	0.406452	0.627119	0.568315		0.116487	0.0623472	0.0853659	0.148936	0.10221	0.103069
D_Engy	0.120815	0.109637	0.0826981	0.0394303	0.020884	0.074693		0.122378	0.148148	0.0674487	0.0999254	0.256667	0.138913		0.729167	0.666667	0.69697	0.424051	0.5	0.603371		0.0667939	0.0833333	0.0354391	0.0566357	0.172646	0.0829696
D_Evol	0.0494748	0.0645047	0.0118178	0.0205888	0.118491	0.0529754		0.026616	0.175824	0.0240964	0.0470588	0.213716	0.0974623		0.636364	0.433735	0.5	0.5	0.515385	0.517097		0.0135922	0.11026	0.0123457	0.0246914	0.134809	0.0591397
Threshold: 0.03
D_Con	0.215125	0.136954	0.158735	0.160777	0.143131	0.162944		0.240688	0.132214	0.172775	0.247557	0.206742	0.199995		0.6	0.466667	0.611111	0.397906	0.554217	0.52598		0.150538	0.0770171	0.10061	0.179669	0.127072	0.126981
D_Engy	0.104541	0.0783389	0.0741076	0.0283842	0.0177161	0.0606175		0.148649	0.146119	0.0860832	0.124911	0.286624	0.158477		0.647059	0.592593	0.625	0.389381	0.494505	0.549707		0.0839695	0.0833333	0.046225	0.0743872	0.201794	0.0979417
D_Evol	0.0640466	0.0898885	0.0427772	0.0117	0.152251	0.0721326		0.0449438	0.220674	0.0474308	0.082397	0.276786	0.134446		0.631579	0.456731	0.6	0.458333	0.531429	0.535614		0.023301	0.145482	0.0246914	0.0452675	0.187123	0.085173
Threshold: 0.04
D_Con	0.208406	0.140778	0.168887	0.193367	0.12117	0.166522		0.256552	0.153226	0.21	0.294833	0.225532	0.228028		0.556886	0.436782	0.583333	0.412766	0.490741	0.496102		0.166667	0.0929095	0.128049	0.229314	0.146409	0.15267
D_Engy	0.0951727	0.104203	0.103283	0.0276202	0.0225001	0.0705557		0.165017	0.178571	0.115493	0.154882	0.315467	0.185886		0.609756	0.625	0.672131	0.380795	0.497585	0.557053		0.0954198	0.104167	0.0631741	0.0972105	0.230942	0.118183
D_Evol	0.0761287	0.0903024	0.075166	0.0511095	0.169671	0.0924755		0.0661765	0.235294	0.0775194	0.136201	0.31831	0.1667		0.62069	0.450216	0.666667	0.527778	0.530516	0.559173		0.0349515	0.159265	0.0411523	0.0781893	0.227364	0.108184
Threshold: 0.05
D_Con	0.205851	0.160559	0.159489	0.171845	0.129152	0.165379		0.270053	0.182702	0.233333	0.298883	0.244813	0.245957		0.531579	0.445498	0.532609	0.365188	0.491667	0.473308		0.181004	0.114914	0.14939	0.252955	0.162983	0.172249
D_Engy	0.0970458	0.127271	0.12363	0.0448657	0.0365478	0.0858722		0.189406	0.209607	0.148352	0.190599	0.342262	0.216045		0.59596	0.648649	0.683544	0.4	0.50885	0.5674		0.112595	0.125	0.0832049	0.125106	0.257848	0.140751
D_Evol	0.100143	0.0941842	0.0791511	0.0142942	0.172154	0.0919852		0.0969479	0.251378	0.10566	0.162162	0.340541	0.191338		0.642857	0.448819	0.636364	0.45283	0.518519	0.539878		0.0524272	0.174579	0.0576132	0.0987654	0.253521	0.127381
ProteinMAE
Threshold: 0.01
D_Con	0.0788089	0.183186	0.0865526	0.198019	0.214042	0.152122		0.113846	0.151547	0.103825	0.178138	0.164589	0.142389		0.402174	0.596639	0.5	0.619718	0.846154	0.592937		0.0663082	0.0867971	0.0579268	0.104019	0.0911602	0.0812423
D_Engy	0.1446	0.217417	0.0968154	0.172353	0.167866	0.15981		0.110517	0.24	0.0536513	0.162162	0.109937	0.135253		0.837838	0.818182	0.818182	0.724832	0.962963	0.832399		0.0591603	0.140625	0.027735	0.0912933	0.058296	0.0754219
D_Evol	0.0942988	0.182131	0.0427772	0.160546	0.085009	0.112952		0.167213	0.137447	0.0474308	0.149254	0.0648855	0.113246		0.536842	0.816667	0.6	0.8	0.62963	0.676628		0.0990291	0.0750383	0.0246914	0.0823045	0.0342052	0.0630537
Threshold: 0.02
D_Con	0.125983	0.193607	0.146993	0.191872	0.206609	0.173013		0.205962	0.193806	0.171429	0.198058	0.211765	0.196204		0.422222	0.530055	0.578947	0.554348	0.714286	0.559972		0.136201	0.118582	0.10061	0.120567	0.124309	0.120054
D_Engy	0.132584	0.245327	0.125744	0.17373	0.189127	0.173302		0.119718	0.303797	0.108727	0.223922	0.187625	0.188758		0.772727	0.8	0.76	0.631373	0.854545	0.763729		0.0648855	0.1875	0.0585516	0.136095	0.105381	0.110483
D_Evol	0.114851	0.188154	0.0610674	0.206589	0.1366	0.141453		0.205371	0.164159	0.0912548	0.208633	0.130672	0.160018		0.550847	0.769231	0.6	0.828571	0.666667	0.683063		0.126214	0.0918836	0.0493827	0.119342	0.0724346	0.0918512
Threshold: 0.03
D_Con	0.1414	0.211724	0.186805	0.21613	0.230757	0.197363		0.243964	0.235955	0.227723	0.242647	0.273731	0.244804		0.419214	0.504	0.605263	0.545455	0.681319	0.55105		0.172043	0.154034	0.140244	0.156028	0.171271	0.158724
D_Engy	0.149946	0.252734	0.136992	0.188309	0.220397	0.189676		0.154374	0.346774	0.149171	0.28461	0.248566	0.236699		0.762712	0.767857	0.72	0.597297	0.844156	0.738404		0.0858779	0.223958	0.0832049	0.186813	0.14574	0.145119
D_Evol	0.132447	0.21395	0.0596522	0.198598	0.150047	0.150939		0.24736	0.208719	0.111524	0.242215	0.176471	0.197258		0.554054	0.759615	0.576923	0.76087	0.62963	0.656218		0.159223	0.12098	0.0617284	0.144033	0.102616	0.117716
Threshold: 0.04
D_Con	0.147353	0.221802	0.171172	0.237251	0.212386	0.197993		0.27972	0.259226	0.235577	0.28021	0.291139	0.269175		0.4	0.491468	0.556818	0.540541	0.616071	0.52098		0.215054	0.176039	0.14939	0.189125	0.190608	0.184043
D_Engy	0.184119	0.262037	0.144137	0.181249	0.246326	0.203573		0.194305	0.365079	0.195251	0.317441	0.315217	0.277459		0.794521	0.766667	0.678899	0.554852	0.820755	0.723139		0.110687	0.239583	0.114022	0.222316	0.195067	0.176335
D_Evol	0.133802	0.214398	0.036857	0.20201	0.163958	0.150205		0.270742	0.225389	0.129496	0.274247	0.218182	0.223611		0.540698	0.731092	0.514286	0.732143	0.611111	0.625866		0.180583	0.133231	0.0740741	0.168724	0.132797	0.137882
Threshold: 0.05
D_Con	0.148232	0.227696	0.196557	0.272212	0.26752	0.222443		0.298901	0.278306	0.270396	0.321489	0.36	0.305818		0.386364	0.474926	0.574257	0.565476	0.652174	0.530639		0.243728	0.196822	0.176829	0.224586	0.248619	0.218117
D_Engy	0.196293	0.241748	0.13672	0.186539	0.236745	0.199609		0.211921	0.405904	0.237203	0.344111	0.337434	0.307315		0.8	0.696203	0.625	0.542805	0.780488	0.688899		0.122137	0.286458	0.146379	0.251902	0.215247	0.204425
D_Evol	0.154789	0.233284	0.00434903	0.238633	0.16117	0.158445		0.311544	0.247765	0.156463	0.327974	0.248819	0.258513		0.54902	0.746154	0.45098	0.75	0.572464	0.613724		0.217476	0.148545	0.0946502	0.209877	0.158954	0.1659

## Sheet: Supplementary Table S7
Supplementary Table S7
Protein1	Exon1	Protein2	Exon2	Score
P43246	ENSE00002447081	Q9UQ84	ENSE00003624766	0.996938
Q12906	ENSE00003677228	Q99873	ENSE00003496480	0.99689
Q6R327	ENSE00003599211	Q9BPZ7	ENSE00003553356	0.995714
Q12873	ENSE00001710576	Q13263	ENSE00003583389	0.995215
O15534	ENSE00001236846	P49674	ENSE00003802249	0.994896
O75643	ENSE00000963283	O94906	ENSE00000856671	0.994256
Q6R327	ENSE00003599211	Q9BPZ7	ENSE00003660996	0.994103
P62995	ENSE00003556786	Q15287	ENSE00003650331	0.994065
O43379	ENSE00003697155	P45984	ENSE00003466247	0.993289
P23921	ENSE00003633973	Q92993	ENSE00001191008	0.993117
O75643	ENSE00003553042	O94906	ENSE00000856671	0.993041
Q96QG7	ENSE00003534747	Q9Y217	ENSE00001703916	0.992634
Q12906	ENSE00003677228	Q99873	ENSE00003462600	0.991983
P61201	ENSE00001100894	Q02556	ENSE00003458525	0.991931
O15315	ENSE00003579281	O43502	ENSE00003481223	0.991857
O75643	ENSE00003553042	O94906	ENSE00000663649	0.991425
O15360	ENSE00002280260	Q9HB96	ENSE00000849634	0.991113
O94874	ENSE00000840202	Q96HY6	ENSE00003465996	0.991022
P43246	ENSE00002447081	Q9UQ84	ENSE00003588593	0.990974
P07900	ENSE00003690868	Q9UHD1	ENSE00003484610	0.990716
P35606	ENSE00001312873	Q9Y678	ENSE00003509174	0.990077
Q6P2E9	ENSE00003569209	Q8IU60	ENSE00003663289	0.989818
Q13158	ENSE00001119659	Q13546	ENSE00000928611	0.989068
O75643	ENSE00000963282	O94906	ENSE00000856671	0.988926
Q13363	ENSE00003636221	Q99708	ENSE00003566090	0.98882
P25205	ENSE00002524738	P33992	ENSE00003680744	0.988437
O43379	ENSE00003613990	P45984	ENSE00003520516	0.987876
O75643	ENSE00000963283	O94906	ENSE00000663648	0.987711
O15360	ENSE00002282541	Q9HB96	ENSE00000849635	0.987515
Q13546	ENSE00000928611	Q9Y572	ENSE00000654469	0.987373
O43379	ENSE00003613990	P45984	ENSE00003466247	0.987145
P25205	ENSE00002524738	P33992	ENSE00003465175	0.987008
Q6GPH4	ENSE00003665017	Q9Y508	ENSE00000845593	0.986913
P35606	ENSE00001312873	P53618	ENSE00000886041	0.986786
P35606	ENSE00001303156	Q9Y678	ENSE00003509174	0.986676
Q96QG7	ENSE00003534747	Q9Y216	ENSE00003603009	0.986316
O15360	ENSE00002282541	Q9HB96	ENSE00000849634	0.986084
P42229	ENSE00002328222	Q09472	ENSE00000655374	0.985474
O95983	ENSE00003482251	Q03112	ENSE00002073440	0.985373
O15360	ENSE00002282541	Q00597	ENSE00003520968	0.985058
O15360	ENSE00002282541	Q00597	ENSE00001466652	0.98492
O15360	ENSE00002280260	Q9HB96	ENSE00000849635	0.984583
O43379	ENSE00003697155	P45984	ENSE00003492617	0.984415
Q12873	ENSE00001710576	Q13263	ENSE00001391650	0.983828
O75643	ENSE00000963284	O94906	ENSE00000856671	0.982123
P37275	ENSE00003725201	Q13363	ENSE00003637905	0.981993
O15360	ENSE00002282541	Q00597	ENSE00001682659	0.981775
Q03112	ENSE00002073683	Q13363	ENSE00003637905	0.981127
P35606	ENSE00001312873	Q9Y678	ENSE00003594870	0.981002
P37275	ENSE00003725201	P56545	ENSE00003498267	0.980952
A1A4S6	ENSE00003663702	Q6P5Z2	ENSE00003694121	0.980916
P33992	ENSE00003680744	P33993	ENSE00001694563	0.980644
Q13098	ENSE00003464267	Q9UNS2	ENSE00003519143	0.980586
Q6P2E9	ENSE00003569209	Q8IZD4	ENSE00001159495	0.980543
Q01970	ENSE00000992484	Q15599	ENSE00003556781	0.980424
P53618	ENSE00000703795	Q9Y678	ENSE00003634283	0.98041
Q96QG7	ENSE00003534747	Q9Y216	ENSE00003606042	0.980404
Q13098	ENSE00003464267	Q9BT78	ENSE00001073258	0.980208
Q9UKV8	ENSE00003528791	Q9UPY3	ENSE00003967962	0.980195
O75643	ENSE00000963283	O94906	ENSE00000663646	0.980118
P35606	ENSE00001312873	P53618	ENSE00000886040	0.980067
P35606	ENSE00001303156	P53618	ENSE00000886040	0.980006
O95983	ENSE00003482251	Q8WXI9	ENSE00000961124	0.979882
O15534	ENSE00001236846	P49674	ENSE00003806643	0.979564
Q8N0X7	ENSE00003310651	Q96J02	ENSE00003806553	0.979517
O43663	ENSE00001312146	O95239	ENSE00000672241	0.979311
Q13098	ENSE00003464267	Q9UNS2	ENSE00003624911	0.979073
P43246	ENSE00002447081	Q9UQ84	ENSE00003511202	0.978998
P23921	ENSE00003617237	Q92993	ENSE00001191023	0.97884
Q12873	ENSE00001705394	Q13263	ENSE00003542576	0.978634
P22059	ENSE00000719176	Q9P0L0	ENSE00003643246	0.978594
P61201	ENSE00001100894	Q02556	ENSE00000945819	0.978323
Q96QG7	ENSE00003534747	Q9Y216	ENSE00003489376	0.978286
P35606	ENSE00001303156	P53618	ENSE00000886041	0.977954
Q13158	ENSE00001119659	Q13546	ENSE00003554977	0.977931
Q15750	ENSE00003634964	Q9NYJ8	ENSE00003473530	0.97764
P25205	ENSE00002524738	P33992	ENSE00003660683	0.977594
Q49AN0	ENSE00003727077	Q9UKT7	ENSE00003668654	0.976876
P40692	ENSE00003902581	P54132	ENSE00003544672	0.976862
Q9UKV8	ENSE00003476350	Q9UPY3	ENSE00003967969	0.976419
Q12873	ENSE00001705394	Q13263	ENSE00003583389	0.976268
Q8IU60	ENSE00003663289	Q9NPI6	ENSE00003734899	0.975953
Q13546	ENSE00003586162	Q9Y572	ENSE00003690870	0.975901
Q12873	ENSE00001646888	Q13263	ENSE00003583389	0.975653
Q12906	ENSE00000888280	Q9UL40	ENSE00003617799	0.975601
Q9UKV8	ENSE00003476350	Q9UPY3	ENSE00003967973	0.975447
P46934	ENSE00003601016	P60520	ENSE00003565779	0.975365
O43379	ENSE00003702328	P45984	ENSE00003466247	0.974809
Q00597	ENSE00003520968	Q9HB96	ENSE00000849634	0.974155
Q13200	ENSE00003520792	Q8WVY7	ENSE00003510134	0.974093
Q96QG7	ENSE00003556108	Q9Y216	ENSE00003641877	0.973501
P43034	ENSE00003517948	P68402	ENSE00003593989	0.973339
Q96QG7	ENSE00003534747	Q9Y216	ENSE00003478821	0.973286
O43379	ENSE00003613990	P45984	ENSE00003492617	0.973172
P35606	ENSE00001303156	P53618	ENSE00000886039	0.972966
O94906	ENSE00000856671	Q6P2Q9	ENSE00002329202	0.972892
Q00597	ENSE00001037434	Q9HB96	ENSE00000849634	0.972609
P25205	ENSE00002524738	P33992	ENSE00003677198	0.972506
P23921	ENSE00003633973	P31350	ENSE00003843841	0.972305
O43684	ENSE00001205502	Q8N5F7	ENSE00003649491	0.971991
Q13546	ENSE00003575873	Q9Y572	ENSE00000654469	0.971251
O43379	ENSE00003697091	P45984	ENSE00003492428	0.971038
Q12906	ENSE00003787957	Q99873	ENSE00003496480	0.97066
Q12906	ENSE00003787957	Q99873	ENSE00003462600	0.970575
Q96QG7	ENSE00003534747	Q9Y217	ENSE00001690721	0.970565
O15287	ENSE00003653157	O15360	ENSE00002282541	0.970506
O00308	ENSE00003654135	Q96B67	ENSE00003612943	0.970498
O43379	ENSE00003697155	P45984	ENSE00003492428	0.970462
Q96QG7	ENSE00003534747	Q9Y216	ENSE00003641877	0.970423
P43034	ENSE00003517948	P68402	ENSE00001131376	0.970162
P07900	ENSE00003690868	Q9UHD1	ENSE00001325580	0.970144
O15287	ENSE00003656312	O15360	ENSE00003477873	0.970042
O75643	ENSE00000963284	O94906	ENSE00000663648	0.969964
P33992	ENSE00003660683	P33993	ENSE00001694563	0.969934
Q9UKV8	ENSE00003528791	Q9UPY3	ENSE00003967973	0.969833
O75643	ENSE00000963289	O94906	ENSE00000663648	0.969808
P33992	ENSE00003660683	P33993	ENSE00001705403	0.969714
P42229	ENSE00002328222	Q09472	ENSE00000655442	0.969508
Q14566	ENSE00003648778	Q56NI9	ENSE00003646638	0.969263
Q9UKV8	ENSE00003476350	Q9UPY3	ENSE00003967964	0.969174
O75643	ENSE00000963282	O94906	ENSE00000663642	0.969097
Q96QG7	ENSE00003583163	Q9Y217	ENSE00001596599	0.968875
P43034	ENSE00003517948	Q15102	ENSE00003785459	0.968742
P50148	ENSE00001773857	Q9NPQ8	ENSE00003671287	0.96828
Q8IZ07	ENSE00003504807	Q9Y3C5	ENSE00000835622	0.967486
Q13546	ENSE00003554977	Q9Y572	ENSE00000654469	0.967247
O15360	ENSE00002280260	Q00597	ENSE00001682659	0.967084
Q96QG7	ENSE00003534747	Q9Y217	ENSE00001788092	0.96701
P40692	ENSE00003902581	P54132	ENSE00003535610	0.96686
Q9UKV8	ENSE00003528791	Q9UPY3	ENSE00003967964	0.966805
P25205	ENSE00003493401	P33992	ENSE00003677198	0.966694
O94874	ENSE00000974818	Q96HY6	ENSE00003465996	0.966294
P42229	ENSE00002328222	Q09472	ENSE00000655331	0.96625
P07900	ENSE00003690868	Q00613	ENSE00001646174	0.965843
Q9UKV8	ENSE00003476350	Q9UPY3	ENSE00003967974	0.965633
P37275	ENSE00003725201	P56545	ENSE00003653428	0.965524
O43929	ENSE00003575727	Q13416	ENSE00003592057	0.965489
P43246	ENSE00001645164	Q9UQ84	ENSE00003588593	0.965265
O75643	ENSE00000963283	O94906	ENSE00000663642	0.965221
P33991	ENSE00003469030	Q14566	ENSE00003648778	0.965143
Q14192	ENSE00003484131	Q66K89	ENSE00001118787	0.964885
P23921	ENSE00003639050	Q92993	ENSE00001191008	0.964744
P52630	ENSE00003561376	Q9UMW8	ENSE00001765359	0.964651
Q9H871	ENSE00003607935	Q9NWU2	ENSE00000856540	0.964601
P10644	ENSE00003465268	P31321	ENSE00003892516	0.964515
Q49AN0	ENSE00003689007	Q9UKT7	ENSE00003668654	0.964397
P43034	ENSE00003517948	Q15102	ENSE00000709342	0.964337
P51116	ENSE00003656017	Q06787	ENSE00003508085	0.964306
Q96QG7	ENSE00003561129	Q9Y216	ENSE00001490209	0.964278
Q8N0X7	ENSE00003549644	Q96J02	ENSE00003806553	0.964218
Q6P5Z2	ENSE00001052452	Q9UNA1	ENSE00002527333	0.963685
P25205	ENSE00002524738	P33992	ENSE00001805573	0.963377
Q13546	ENSE00003575873	Q9Y572	ENSE00003543814	0.96324
Q13107	ENSE00003557908	Q15020	ENSE00003588367	0.963152
P33993	ENSE00004013674	Q14566	ENSE00003648778	0.962967
O15360	ENSE00003599474	Q00597	ENSE00001466652	0.962611
P25205	ENSE00002524738	P33992	ENSE00003666157	0.962563
P40692	ENSE00003902581	P54278	ENSE00003739198	0.962281
P33992	ENSE00003465175	P33993	ENSE00001705403	0.962262
O94906	ENSE00000663648	Q6P2Q9	ENSE00002426002	0.962118
P40692	ENSE00003785627	Q9UQ84	ENSE00003624766	0.962052
P35606	ENSE00001303156	Q9Y678	ENSE00003458548	0.962047
P40692	ENSE00003785627	Q9UQ84	ENSE00003588593	0.961927
P43694	ENSE00001612139	Q8WW38	ENSE00003591321	0.961859
O43913	ENSE00003561371	Q13416	ENSE00003592057	0.961657
P07900	ENSE00003556987	Q99615	ENSE00003609170	0.961593
Q12906	ENSE00003577532	Q99873	ENSE00003496480	0.961542
O75643	ENSE00003662096	O94906	ENSE00000663648	0.961459
P45984	ENSE00003492428	P45985	ENSE00003489631	0.961426
P04040	ENSE00000824425	Q08426	ENSE00003670116	0.961321
P43034	ENSE00003517948	Q9GZM8	ENSE00001104376	0.960742
Q8N0X7	ENSE00003310651	Q96J02	ENSE00003806435	0.960327
P43246	ENSE00002205909	Q9UQ84	ENSE00003588593	0.960182
Q03112	ENSE00002085537	Q13363	ENSE00001047187	0.959562
O94874	ENSE00000974818	Q96JB5	ENSE00003787135	0.959466
O15534	ENSE00001236846	P49674	ENSE00003895888	0.959331
Q14155	ENSE00003636788	Q9Y2X7	ENSE00002802011	0.959025
Q12873	ENSE00001710576	Q13263	ENSE00003542576	0.958944
O15534	ENSE00003631592	P49674	ENSE00003805672	0.958833
Q6P2E9	ENSE00003569209	Q8IU60	ENSE00001504834	0.958637
Q13546	ENSE00000928611	Q9Y572	ENSE00003690870	0.958599
P51116	ENSE00003656017	Q14157	ENSE00003890134	0.958517
O95433	ENSE00002518265	P07900	ENSE00003556987	0.95845
O43379	ENSE00003697155	P45984	ENSE00001391375	0.958446
Q03112	ENSE00002073440	Q13363	ENSE00003636221	0.95823
Q03112	ENSE00002073440	Q13363	ENSE00001047187	0.958213
O15287	ENSE00003526299	O15360	ENSE00002282541	0.958123
Q96QG7	ENSE00003534747	Q9Y216	ENSE00003669577	0.958083
O15360	ENSE00003599474	Q00597	ENSE00003520968	0.957974
Q6P2E9	ENSE00003569209	Q8IZD4	ENSE00003583991	0.957509
Q96QG7	ENSE00003534747	Q9Y217	ENSE00001239922	0.957221
Q96QG7	ENSE00003583163	Q9Y216	ENSE00001490209	0.956996
Q15287	ENSE00003650331	Q9H307	ENSE00003479237	0.956591
Q8WWN9	ENSE00003534656	Q99418	ENSE00003788775	0.95653
P50570	ENSE00003538147	Q9Y5X1	ENSE00001218176	0.95633
Q96QG7	ENSE00003583163	Q9Y217	ENSE00001720889	0.956313
P33992	ENSE00003680744	P33993	ENSE00003466005	0.95622
P23921	ENSE00003633973	Q92993	ENSE00002180352	0.956118
Q16637	ENSE00001766361	Q96AE4	ENSE00003787203	0.955867
P25205	ENSE00002510915	P33992	ENSE00003206772	0.955734
P35606	ENSE00001312873	P53618	ENSE00000886039	0.955665
Q14566	ENSE00000776968	Q56NI9	ENSE00003646638	0.955621
Q01970	ENSE00001195771	Q15599	ENSE00000665163	0.955559
P50148	ENSE00001274232	Q9NPQ8	ENSE00003671287	0.955102
O14745	ENSE00002928526	P60484	ENSE00001156327	0.95456
O00151	ENSE00001454795	P12814	ENSE00001805921	0.954555
P43246	ENSE00002447081	Q9UQ84	ENSE00003666280	0.954413
P14174	ENSE00003694118	Q92905	ENSE00003650177	0.954108
Q6P2E9	ENSE00003569209	Q8IU60	ENSE00003599316	0.953736
P35606	ENSE00001312873	Q9Y678	ENSE00003458548	0.953735
Q13107	ENSE00003654970	Q15020	ENSE00003603282	0.953691
Q96QG7	ENSE00003534747	Q9Y217	ENSE00001801114	0.953631
Q13098	ENSE00003464267	Q9UNS2	ENSE00003788263	0.953304
P23921	ENSE00003639634	Q92993	ENSE00001191023	0.9532
Q9UKV8	ENSE00003548954	Q9UPY3	ENSE00003967964	0.95291
Q96QG7	ENSE00003646125	Q9Y216	ENSE00003641877	0.952629
Q6P2E9	ENSE00003569209	Q8IU60	ENSE00001504831	0.952136
P06748	ENSE00003536019	Q9UDY4	ENSE00001453580	0.952121
O43684	ENSE00001016125	Q8N5F7	ENSE00003649491	0.952033
P45984	ENSE00003520516	P45985	ENSE00003710941	0.951983
P35606	ENSE00001303156	Q9Y678	ENSE00003594870	0.951913
P25205	ENSE00003486722	P33992	ENSE00003206772	0.951798
O75385	ENSE00003716261	P60520	ENSE00003565779	0.95151
O15287	ENSE00003653157	O15360	ENSE00003653763	0.951223
Q14566	ENSE00000776862	Q56NI9	ENSE00003611316	0.951148
P35606	ENSE00003602709	Q9Y678	ENSE00003461736	0.951088
O15287	ENSE00003656312	O15360	ENSE00002282541	0.950877
Q16637	ENSE00001766361	Q96AE4	ENSE00001066888	0.950753
P07900	ENSE00003556987	Q9UHD1	ENSE00003484610	0.95068
P33992	ENSE00003206772	P33993	ENSE00001694563	0.950671
P33993	ENSE00001694563	Q14566	ENSE00000776862	0.950484
P25205	ENSE00003486722	P33992	ENSE00003660683	0.95047
Q14566	ENSE00003580312	Q56NI9	ENSE00003646638	0.950327
Q6P2E9	ENSE00003595822	Q8IZD4	ENSE00003583991	0.950326
O43684	ENSE00003392782	Q8N5F7	ENSE00003649491	0.950144
P40692	ENSE00003785627	P54132	ENSE00003539502	0.949995
P40855	ENSE00003535307	P56589	ENSE00002733562	0.949805
P50570	ENSE00003677107	Q9Y5X1	ENSE00000894247	0.949793
Q8IZ07	ENSE00003504807	Q9Y3C5	ENSE00000772030	0.949732
Q6P2E9	ENSE00003569209	Q8IU60	ENSE00003469422	0.949665
O15287	ENSE00003526299	O15360	ENSE00003653763	0.949505
Q13107	ENSE00003654970	Q15020	ENSE00003588367	0.949461
Q96QG7	ENSE00003556108	Q9Y216	ENSE00001490212	0.948997
O75643	ENSE00003553042	O94906	ENSE00000663636	0.948962
P25205	ENSE00002524738	P33992	ENSE00003544760	0.94877
P23921	ENSE00003639634	P31350	ENSE00003843841	0.948659
Q01970	ENSE00000992483	Q15599	ENSE00003556781	0.948563
P33992	ENSE00003660683	P33993	ENSE00003466005	0.948487
P07900	ENSE00003556987	Q00613	ENSE00001646174	0.948361
P61201	ENSE00001100894	Q13098	ENSE00003694470	0.948344
O75643	ENSE00000963284	O94906	ENSE00000663646	0.948183
O75643	ENSE00000963284	O94906	ENSE00000663649	0.948183
Q96QG7	ENSE00003561129	Q9Y217	ENSE00001703916	0.948117
Q14566	ENSE00000776968	Q56NI9	ENSE00003611316	0.948063
P50148	ENSE00001773857	Q9NPQ8	ENSE00002155049	0.947881
Q8N0X7	ENSE00003615283	Q96J02	ENSE00003811218	0.947767
Q8N0X7	ENSE00003549644	Q96J02	ENSE00003806435	0.947759
P55201	ENSE00001165236	Q8WYH8	ENSE00003495219	0.947732
O43663	ENSE00001312146	O95239	ENSE00000815655	0.947713
Q14192	ENSE00003473004	Q66K89	ENSE00001118787	0.947535
Q13546	ENSE00003586162	Q9Y572	ENSE00000654469	0.947526
O94906	ENSE00000856671	Q6P2Q9	ENSE00002356959	0.947422
Q14566	ENSE00003580312	Q56NI9	ENSE00001230341	0.947353
Q14566	ENSE00000776862	Q56NI9	ENSE00003543914	0.947193
P61201	ENSE00001504345	Q13098	ENSE00003464267	0.946932
P23921	ENSE00003686240	Q92993	ENSE00001191023	0.946856
Q14566	ENSE00003648778	Q56NI9	ENSE00001230341	0.946676
Q96QG7	ENSE00001166667	Q9Y216	ENSE00003603009	0.94655
Q7L5D6	ENSE00003790445	Q9Y3I1	ENSE00003618643	0.946121
O15360	ENSE00002282541	Q00597	ENSE00003474211	0.946086
P40855	ENSE00003534935	P56589	ENSE00002733562	0.946086
O15360	ENSE00003653763	Q9HB96	ENSE00000849634	0.946048
P35606	ENSE00001312873	P53618	ENSE00000703795	0.945896
P07900	ENSE00003690868	Q15185	ENSE00003478503	0.945447
Q15424	ENSE00003583739	Q92804	ENSE00003590400	0.94541
O75643	ENSE00003523416	O94906	ENSE00000663641	0.945249
Q13200	ENSE00002524628	Q8WVY7	ENSE00003510134	0.945027
Q969T9	ENSE00003638104	Q96J02	ENSE00003806553	0.944706
Q14566	ENSE00000776862	Q56NI9	ENSE00003646638	0.944699
P61962	ENSE00003743456	Q9H2X6	ENSE00001624166	0.944573
P61962	ENSE00003602780	Q9H2X6	ENSE00000833479	0.944427
Q9UKV8	ENSE00003476350	Q9UPY3	ENSE00003967962	0.944414
Q14155	ENSE00003587316	Q9Y2X7	ENSE00003467879	0.944265
P42229	ENSE00002328222	Q09472	ENSE00001730907	0.944055
P35606	ENSE00001292150	P53618	ENSE00000886041	0.944037
O43379	ENSE00003613990	P45984	ENSE00003466166	0.943752
Q01970	ENSE00000992484	Q15599	ENSE00003459324	0.943722
Q12873	ENSE00001646888	Q13263	ENSE00001391650	0.943413
P15311	ENSE00001833884	Q15599	ENSE00000665163	0.943297
P33991	ENSE00000693417	Q14566	ENSE00000776862	0.943241
Q14566	ENSE00003580312	Q56NI9	ENSE00003611316	0.943095
Q8IU60	ENSE00003567570	Q9NPI6	ENSE00003734899	0.943059
Q13363	ENSE00003636221	Q99708	ENSE00001179824	0.94203
P42229	ENSE00002328222	Q09472	ENSE00000655406	0.941654
Q14566	ENSE00000455012	Q56NI9	ENSE00003543914	0.94165
P50148	ENSE00003536290	Q9NPQ8	ENSE00002155049	0.941324
O14745	ENSE00001196813	P60484	ENSE00001156327	0.941005
O15287	ENSE00003543692	O15360	ENSE00003477873	0.940407
P43246	ENSE00002464921	Q9UQ84	ENSE00003588593	0.940378
O15360	ENSE00003477873	Q9HB96	ENSE00000849638	0.940336
O14745	ENSE00002928526	P60484	ENSE00003725338	0.940333
P22059	ENSE00000719163	Q9P0L0	ENSE00003643246	0.940289
Q6R327	ENSE00003567429	Q9BPZ7	ENSE00003570005	0.940091
Q8WWN9	ENSE00003534656	Q99418	ENSE00003723310	0.939999
P22059	ENSE00000719163	Q9P0L0	ENSE00003462588	0.939197
P61201	ENSE00001100894	Q13098	ENSE00003516318	0.939175
Q6GPH4	ENSE00003665017	Q9Y508	ENSE00003758441	0.939066
O75643	ENSE00000963282	O94906	ENSE00000663648	0.938872
O15360	ENSE00002280260	Q00597	ENSE00001466652	0.938755
Q13200	ENSE00003520792	Q8WVY7	ENSE00003617081	0.938702
P33993	ENSE00001694563	Q14566	ENSE00000455012	0.938641
O43379	ENSE00001429991	P45984	ENSE00003466247	0.938493
P43246	ENSE00001645164	Q9UQ84	ENSE00003624766	0.938331
Q9UKV8	ENSE00003661900	Q9UPY3	ENSE00003967962	0.938314
P43246	ENSE00002447081	Q9UQ84	ENSE00002398962	0.938192
Q96QG7	ENSE00003683813	Q9Y216	ENSE00003641877	0.938188
O43502	ENSE00003481223	O43542	ENSE00003251200	0.938088
O15534	ENSE00001236833	P49674	ENSE00003802249	0.937859
P25205	ENSE00000756145	P33992	ENSE00003660683	0.937796
Q00597	ENSE00001466652	Q9HB96	ENSE00000849634	0.937713
Q96QG7	ENSE00003534747	Q9Y216	ENSE00001490209	0.937579
Q7L5N1	ENSE00003603096	Q9BT78	ENSE00000728547	0.937253
P23921	ENSE00003639634	Q92993	ENSE00001191008	0.93717
Q13501	ENSE00002710344	Q14596	ENSE00003600056	0.93715
P43246	ENSE00002447081	Q9UQ84	ENSE00003602156	0.936819
O94906	ENSE00000663642	Q6P2Q9	ENSE00002329202	0.936681
P43246	ENSE00002464870	Q9UQ84	ENSE00003588593	0.936592
O94906	ENSE00000856671	Q6P2Q9	ENSE00002397749	0.936548
Q12906	ENSE00003577532	Q99873	ENSE00003462600	0.936492
P43034	ENSE00003590711	Q15102	ENSE00000709342	0.936351
Q96QG7	ENSE00003556108	Q9Y217	ENSE00001681577	0.936148
Q49AN0	ENSE00003640987	Q9UKT7	ENSE00003668654	0.935955
Q6R327	ENSE00003608771	Q9BPZ7	ENSE00003553356	0.935935
Q14566	ENSE00003648778	Q56NI9	ENSE00003611316	0.935825
Q96QG7	ENSE00003583163	Q9Y217	ENSE00001801114	0.935379
O75643	ENSE00003654411	O94906	ENSE00000663648	0.935261
O75674	ENSE00003614780	Q9H0E2	ENSE00003641486	0.934949
O60504	ENSE00003585234	Q8TDM6	ENSE00003649042	0.934897
Q13546	ENSE00003586162	Q9Y572	ENSE00003543814	0.934896
P33993	ENSE00004013674	Q14566	ENSE00003580312	0.934499
Q6P5Z2	ENSE00003694121	Q9UNA1	ENSE00001753526	0.93448
Q8N0X7	ENSE00003615283	Q96J02	ENSE00003804490	0.9342
P23921	ENSE00003666985	Q92993	ENSE00001191023	0.933986
O43663	ENSE00001312146	O95239	ENSE00000672267	0.933818
Q03112	ENSE00002053801	Q13363	ENSE00003636221	0.933687
P35606	ENSE00001323326	Q9Y678	ENSE00003543979	0.933391
P07900	ENSE00003690868	Q99615	ENSE00003506690	0.933378
Q96QG7	ENSE00003646125	Q9Y216	ENSE00003478821	0.933162
Q13363	ENSE00003788377	Q99708	ENSE00003566090	0.93315
O14745	ENSE00001196813	P60484	ENSE00001156330	0.933108
P61962	ENSE00003743456	Q9H2X6	ENSE00000833479	0.932685
Q96QG7	ENSE00003561129	Q9Y216	ENSE00003489376	0.93234
P50148	ENSE00001746610	Q9NPQ8	ENSE00003671287	0.931892
P07900	ENSE00003690868	Q00613	ENSE00003507105	0.931778
P40692	ENSE00003902581	P54132	ENSE00003636417	0.931509
Q13416	ENSE00000784524	Q9UBD5	ENSE00000918684	0.931316
O75643	ENSE00003662096	O94906	ENSE00000663646	0.930783
Q8IU60	ENSE00003663289	Q9NPI6	ENSE00003586516	0.930735
P42229	ENSE00002328222	Q09472	ENSE00000655352	0.930701
P25205	ENSE00000756145	P33992	ENSE00003206772	0.930376
O14745	ENSE00001196813	P60484	ENSE00003725338	0.930281
O75643	ENSE00003553042	O94906	ENSE00000663648	0.93027
O94906	ENSE00000663648	Q6P2Q9	ENSE00002397749	0.930244
P53618	ENSE00000886040	Q9Y678	ENSE00003509174	0.930158
O75643	ENSE00003662096	O94906	ENSE00000663636	0.930037
Q96QG7	ENSE00001166667	Q9Y217	ENSE00001690721	0.929739
Q6GPH4	ENSE00003665017	Q96A37	ENSE00003567118	0.9295
P07900	ENSE00003556987	Q00613	ENSE00003497343	0.929261
P23921	ENSE00003639634	P31350	ENSE00003845664	0.929163
P33991	ENSE00000693404	Q14566	ENSE00003648778	0.928991
P40692	ENSE00003785627	Q9UQ84	ENSE00003602156	0.928882
Q15750	ENSE00000654731	Q9NYJ8	ENSE00003473530	0.928602
O43913	ENSE00003638531	Q13416	ENSE00003592057	0.928546
Q8WWN9	ENSE00003662849	Q99418	ENSE00003788775	0.928445
Q14566	ENSE00000455018	Q56NI9	ENSE00003646638	0.92832
Q8IZ07	ENSE00003481323	Q9Y3C5	ENSE00000835622	0.928216
P43246	ENSE00002447081	Q9UQ84	ENSE00002329387	0.927956
Q13200	ENSE00003521748	Q8WVY7	ENSE00003510134	0.927814
O75643	ENSE00003523416	O94906	ENSE00000663642	0.927611
Q05193	ENSE00003615820	Q13627	ENSE00001033299	0.927556
Q96QG7	ENSE00003561129	Q9Y216	ENSE00003641877	0.927554
O75643	ENSE00000963283	O94906	ENSE00000663649	0.927536
O75643	ENSE00000963290	O94906	ENSE00000663636	0.927493
P33991	ENSE00000693414	Q14566	ENSE00000455012	0.927367
Q00597	ENSE00001682659	Q9HB96	ENSE00000849635	0.927111
P40692	ENSE00001716871	Q9UQ84	ENSE00003624766	0.926925
Q12873	ENSE00001737716	Q13263	ENSE00003583389	0.926855
Q9UKV8	ENSE00003548954	Q9UPY3	ENSE00003967973	0.92672
P43034	ENSE00003517948	P68402	ENSE00003599941	0.92671
P43246	ENSE00002464870	Q9UQ84	ENSE00003624766	0.926528
Q13501	ENSE00002710344	Q14596	ENSE00001619731	0.926407
P53618	ENSE00000886041	Q9Y678	ENSE00003509174	0.926396
O15287	ENSE00003653157	O15360	ENSE00003655613	0.92638
P37275	ENSE00003725201	Q13363	ENSE00003562131	0.926372
Q96QG7	ENSE00003646125	Q9Y217	ENSE00001681577	0.926367
Q96QG7	ENSE00003556108	Q9Y217	ENSE00001596599	0.926358
Q8N0X7	ENSE00003615283	Q96J02	ENSE00003801726	0.92628
P35606	ENSE00001323326	P53618	ENSE00000886038	0.926128
P51159	ENSE00003890957	Q96C24	ENSE00000673492	0.925975
O43379	ENSE00003697091	P45984	ENSE00003492617	0.925332
Q6P2E9	ENSE00003569209	Q8IU60	ENSE00003567570	0.925288
O43929	ENSE00003575727	Q13416	ENSE00000784524	0.925187
P33991	ENSE00003469030	Q14566	ENSE00003580312	0.925078
Q13098	ENSE00003694470	Q9UNS2	ENSE00003624911	0.925046
P52630	ENSE00003561376	Q9UMW8	ENSE00001757748	0.924893
Q13200	ENSE00003555789	Q8WVY7	ENSE00003617081	0.924854
Q05193	ENSE00003514879	Q13627	ENSE00001033275	0.924694
Q03112	ENSE00002085537	Q13363	ENSE00003637905	0.924682
P40692	ENSE00003902581	P54132	ENSE00003482664	0.924598
Q9NWV8	ENSE00003208555	Q9NXR7	ENSE00001686271	0.924038
Q12873	ENSE00001710576	Q13263	ENSE00003530508	0.923845
P50148	ENSE00001773857	Q9NPQ8	ENSE00001267226	0.923791
Q96QG7	ENSE00003556108	Q9Y217	ENSE00001720889	0.923756
P23921	ENSE00003633973	Q92993	ENSE00003462372	0.92374
Q969T9	ENSE00003680197	Q96J02	ENSE00003806435	0.923673
O95433	ENSE00002518265	P07900	ENSE00003690868	0.923569
P33993	ENSE00004013674	Q14566	ENSE00000455018	0.923552
Q6P2E9	ENSE00003595822	Q8IZD4	ENSE00001159495	0.923317
P35606	ENSE00003790980	Q9Y678	ENSE00003461736	0.923311
O15360	ENSE00003599474	Q9HB96	ENSE00000849634	0.92291
P33991	ENSE00003469030	Q14566	ENSE00000455018	0.922771
Q03112	ENSE00002073440	Q13363	ENSE00003637905	0.92262
O15534	ENSE00001236833	P49674	ENSE00003806643	0.922605
Q9UKV8	ENSE00003601006	Q9UPY3	ENSE00003967962	0.922543
O43379	ENSE00003702328	P45984	ENSE00003492617	0.922526
O15287	ENSE00003653157	O15360	ENSE00003477873	0.922204
Q13416	ENSE00003592057	Q9UBD5	ENSE00003614651	0.922036
Q7L5D6	ENSE00003786862	Q9Y3I1	ENSE00003492846	0.922007
Q13098	ENSE00003482034	Q9UNS2	ENSE00003624911	0.921981
P25205	ENSE00000756147	P33992	ENSE00003660683	0.921897
O15287	ENSE00003526299	O15360	ENSE00002280260	0.921548
P61201	ENSE00001100894	Q13098	ENSE00003508668	0.921457
O15287	ENSE00001091850	O15360	ENSE00003477873	0.921315
P15311	ENSE00003679609	Q15599	ENSE00000665163	0.921232
P50570	ENSE00003677107	Q9Y5X1	ENSE00000894248	0.921015
Q96QG7	ENSE00003561129	Q9Y217	ENSE00001720889	0.921008
P33993	ENSE00001705403	Q14566	ENSE00000776862	0.920657
O43663	ENSE00001312146	O95239	ENSE00003504635	0.920635
P51159	ENSE00003890957	Q96C24	ENSE00003928437	0.920622
O43663	ENSE00001295125	O95239	ENSE00000672241	0.920571
Q13416	ENSE00003592057	Q9UBD5	ENSE00000918685	0.920377
Q96QG7	ENSE00003534747	Q9Y217	ENSE00001720889	0.920253
P23921	ENSE00003633973	P31350	ENSE00003841901	0.920216
P07900	ENSE00003556987	Q99615	ENSE00003506690	0.920163
Q96QG7	ENSE00003646125	Q9Y216	ENSE00001490212	0.919962
Q13200	ENSE00003521748	Q8WVY7	ENSE00003617081	0.91996
P53618	ENSE00000886044	Q9Y678	ENSE00003594870	0.919933
O15360	ENSE00003653763	Q00597	ENSE00001466652	0.919842
P07900	ENSE00003690868	Q99615	ENSE00003667977	0.919722
O15360	ENSE00002282541	Q9HB96	ENSE00000849636	0.919466
P07900	ENSE00003690868	Q15185	ENSE00003513659	0.919352
O15534	ENSE00003534537	P49674	ENSE00003802249	0.919339
P04040	ENSE00000824427	Q08426	ENSE00003670116	0.919164
Q12873	ENSE00001727312	Q13263	ENSE00003583389	0.919023
P43034	ENSE00003590711	Q15102	ENSE00003909693	0.918953
P33991	ENSE00000693404	Q14566	ENSE00000776862	0.918775
Q96S59	ENSE00003714478	Q9NWU2	ENSE00000856540	0.918764
O00308	ENSE00003542867	Q96B67	ENSE00003612943	0.918598
Q13546	ENSE00003554977	Q9Y572	ENSE00003690870	0.91857
O43663	ENSE00001295125	O95239	ENSE00000815655	0.918251
Q13263	ENSE00003583389	Q15047	ENSE00001686493	0.918121
Q969T9	ENSE00003680197	Q96J02	ENSE00003806553	0.918048
Q8IZ07	ENSE00003481323	Q9Y3C5	ENSE00000772030	0.917783
P33992	ENSE00003206772	P33993	ENSE00003466005	0.917781
O43318	ENSE00000918726	Q9NYJ8	ENSE00003473530	0.917762
P61201	ENSE00001100894	Q13098	ENSE00003464267	0.917601
Q96QG7	ENSE00003556108	Q9Y216	ENSE00001490213	0.917239
O14617	ENSE00000892372	Q92572	ENSE00003602988	0.917028
O15534	ENSE00003631592	P49674	ENSE00003802249	0.916986
Q6R327	ENSE00003567429	Q9BPZ7	ENSE00003510646	0.916976
O75643	ENSE00003656934	O94906	ENSE00000856671	0.916821
Q7L5N1	ENSE00003560042	Q9BT78	ENSE00000728547	0.916797
P23921	ENSE00003596042	Q92993	ENSE00001191008	0.916409
O75643	ENSE00000963289	O94906	ENSE00000663646	0.91639
P23921	ENSE00003686240	Q92993	ENSE00001191008	0.916357
O94906	ENSE00000663642	Q6P2Q9	ENSE00002356959	0.91623
P50148	ENSE00003536290	Q9NPQ8	ENSE00003671287	0.916106
O75674	ENSE00003614780	Q9H0E2	ENSE00003531285	0.916062
O75643	ENSE00003523416	O94906	ENSE00000409281	0.91585
P07900	ENSE00003556987	Q15185	ENSE00003478503	0.915743
O75643	ENSE00003662096	O94906	ENSE00000663641	0.915505
P45984	ENSE00003520516	P45985	ENSE00003710291	0.91543
Q7L5D6	ENSE00003506038	Q9Y3I1	ENSE00003492846	0.915419
Q13098	ENSE00003694470	Q9BT78	ENSE00000728547	0.915213
Q8N0X7	ENSE00003615283	Q96J02	ENSE00003805082	0.915114
O43502	ENSE00003547500	O75771	ENSE00003667677	0.914837
P50148	ENSE00003668412	Q9NPQ8	ENSE00003671287	0.914823
P35606	ENSE00001292150	Q9Y678	ENSE00003594870	0.914194
P50570	ENSE00003902790	Q9Y5X1	ENSE00001218176	0.914043
P61962	ENSE00003555369	Q9H2X6	ENSE00000833479	0.913816
Q13107	ENSE00003541573	Q15020	ENSE00003588367	0.913441
O43929	ENSE00003553207	Q13416	ENSE00000784524	0.913358
O43379	ENSE00001429991	P45984	ENSE00003492617	0.913228
O75674	ENSE00003614780	Q9H0E2	ENSE00001319112	0.913056
P04040	ENSE00000824425	Q08426	ENSE00003573672	0.912635
O43929	ENSE00003553207	Q13416	ENSE00003592057	0.912302
P07900	ENSE00000660445	Q9UHD1	ENSE00003484610	0.912123
P25205	ENSE00002510915	P33992	ENSE00003680744	0.912104
Q96QG7	ENSE00003583163	Q9Y216	ENSE00003641877	0.912023
O95983	ENSE00003482251	Q9UBB5	ENSE00001199206	0.911981
P40692	ENSE00001716871	Q9UQ84	ENSE00003588593	0.911935
P25205	ENSE00003493401	P33992	ENSE00001800554	0.911667
P40692	ENSE00003902581	P54278	ENSE00003715574	0.911552
P51159	ENSE00003890957	Q8TDW5	ENSE00001163459	0.911384
P23921	ENSE00003639634	Q92993	ENSE00001191015	0.91114
P45984	ENSE00003492617	P45985	ENSE00003706230	0.91045
P51159	ENSE00003890957	Q8IYJ3	ENSE00003724726	0.910378
P33991	ENSE00003469030	Q14566	ENSE00000776821	0.910096
P53618	ENSE00000886043	Q9Y678	ENSE00003559596	0.910012
O94874	ENSE00000840205	Q96HY6	ENSE00003465996	0.909571
Q13107	ENSE00003557908	Q15020	ENSE00003603282	0.909114
Q05193	ENSE00003514879	Q13627	ENSE00001033294	0.909033
P51159	ENSE00003890957	Q4VX76	ENSE00001204228	0.90886
O15360	ENSE00002280260	Q00597	ENSE00003520968	0.908839
Q96QG7	ENSE00003683813	Q9Y216	ENSE00003489376	0.908756
P61201	ENSE00001100894	Q13098	ENSE00003482034	0.908695
Q49AN0	ENSE00003689007	Q9UKT7	ENSE00000802462	0.908694
Q12906	ENSE00003677228	Q9UL40	ENSE00003501605	0.908659
O94906	ENSE00000409281	Q6P2Q9	ENSE00002394950	0.908524
O75643	ENSE00003523416	O94906	ENSE00000856671	0.908506
P51159	ENSE00003893822	Q9HCH5	ENSE00003518602	0.908444
Q15750	ENSE00003634964	Q9NYJ8	ENSE00003794431	0.908381
Q13098	ENSE00003516318	Q9UNS2	ENSE00003624911	0.908168
O00308	ENSE00003677794	Q96B67	ENSE00003612943	0.90803
P50570	ENSE00003677107	Q9Y5X1	ENSE00000894249	0.90802
Q9UKV8	ENSE00003644665	Q9UPY3	ENSE00003967969	0.907904
O95983	ENSE00003539330	Q03112	ENSE00002085537	0.90776
P51116	ENSE00003656017	Q14157	ENSE00003889290	0.90754
P07900	ENSE00003690868	Q9UHD1	ENSE00003549320	0.907226
P33992	ENSE00003677198	P33993	ENSE00004013674	0.906885
P35606	ENSE00003603825	Q9Y678	ENSE00003461736	0.906752
Q86YP4	ENSE00001284117	Q9UBB5	ENSE00001199206	0.906698
P35606	ENSE00001323326	P53618	ENSE00000886037	0.906682
P45984	ENSE00003520516	P45985	ENSE00003555844	0.906461
Q96S59	ENSE00003712108	Q9NWU2	ENSE00000856540	0.906369
Q13501	ENSE00003529424	Q14596	ENSE00003663605	0.906232
P42229	ENSE00003648388	Q09472	ENSE00000655374	0.906223
O95983	ENSE00003482251	Q03112	ENSE00002053801	0.906208
O15360	ENSE00002292950	Q9HB96	ENSE00000849634	0.905943
P23921	ENSE00003686240	P31350	ENSE00003843841	0.905748
Q9UKS6	ENSE00003618002	Q9UNF0	ENSE00003465303	0.905491
O43379	ENSE00003701607	P45984	ENSE00003492428	0.905416
Q8IU60	ENSE00003663289	Q9NPI6	ENSE00003726622	0.90523
Q05193	ENSE00003631161	Q13627	ENSE00001033294	0.905214
O75643	ENSE00000963282	O94906	ENSE00000663646	0.905213
Q9BY11	ENSE00000849537	Q9UKS6	ENSE00003618002	0.905176
P35606	ENSE00001292150	Q9Y678	ENSE00003509174	0.905164
Q13158	ENSE00001119659	Q13546	ENSE00003575873	0.905061
O75643	ENSE00000963284	O94906	ENSE00000663642	0.904883
P25205	ENSE00003486722	P33992	ENSE00003527455	0.90477
A1A4S6	ENSE00003685171	Q6P5Z2	ENSE00003477017	0.904701
P07900	ENSE00003681817	Q9UHD1	ENSE00003484610	0.904672
Q8IU60	ENSE00003469422	Q9NPI6	ENSE00003734899	0.904465
Q13107	ENSE00003557908	Q15020	ENSE00003784104	0.904436
Q03112	ENSE00002073683	Q13363	ENSE00003562131	0.904268
O43663	ENSE00001312146	O95239	ENSE00003673760	0.904111
O15360	ENSE00003653763	Q00597	ENSE00003520968	0.903918
Q96S59	ENSE00001009216	Q9NWU2	ENSE00000663348	0.90388
O00151	ENSE00003643327	P12814	ENSE00003643367	0.903866
Q6R327	ENSE00003608771	Q9BPZ7	ENSE00003660996	0.903757
Q7L5N1	ENSE00003603096	Q9BT78	ENSE00000728588	0.903726
Q13200	ENSE00003521574	Q8WVY7	ENSE00003510134	0.903694
P45984	ENSE00003492617	P45985	ENSE00003710941	0.903654
P53618	ENSE00000703795	Q9Y678	ENSE00003581105	0.903613
P25205	ENSE00003493401	P33992	ENSE00003788046	0.90359
O75643	ENSE00000963282	O94906	ENSE00000663649	0.903471
Q6GPH4	ENSE00003665017	Q9Y508	ENSE00000845594	0.903399
P35606	ENSE00003603825	P53618	ENSE00000886038	0.903285
P43034	ENSE00003517948	Q9NXR1	ENSE00003899077	0.903279
O75643	ENSE00003656934	O94906	ENSE00000663642	0.902986
P10644	ENSE00003935722	P31321	ENSE00002228142	0.902984
Q96QG7	ENSE00001166667	Q9Y216	ENSE00003606042	0.902847
P42229	ENSE00002342990	Q09472	ENSE00001307142	0.902599
O15360	ENSE00002292950	Q9HB96	ENSE00000849635	0.902375
Q13838	ENSE00003625497	Q9P127	ENSE00003680383	0.902112
O15360	ENSE00003477873	Q00597	ENSE00001682659	0.902107
Q969T9	ENSE00003638104	Q96J02	ENSE00003806435	0.902067
O14617	ENSE00003667471	Q92572	ENSE00003556356	0.902002
O15287	ENSE00003653157	O15360	ENSE00003462432	0.901948
Q13200	ENSE00002524628	Q8WVY7	ENSE00003617081	0.901612
P45984	ENSE00003466247	P45985	ENSE00003710941	0.901457
P33991	ENSE00000693414	Q14566	ENSE00000776862	0.90119
O94906	ENSE00000663647	Q6P2Q9	ENSE00002426002	0.901188
Q9UKV8	ENSE00003641526	Q9UPY3	ENSE00003967962	0.901145
P51159	ENSE00003890957	Q9HCH5	ENSE00003518602	0.901015
Q15424	ENSE00003583739	Q92804	ENSE00003687995	0.900964
O00151	ENSE00001454795	P12814	ENSE00003485245	0.900765
P52630	ENSE00003681102	Q9UMW8	ENSE00001765359	0.900623
Q13416	ENSE00003592057	Q9UBD5	ENSE00003630477	0.900561
Q9UKS6	ENSE00003590865	Q9UNF0	ENSE00003465303	0.900546
O43502	ENSE00003481223	O43542	ENSE00003572227	0.900475
P35606	ENSE00001292150	P53618	ENSE00000886040	0.900323
P51159	ENSE00003893822	Q96C24	ENSE00000673492	0.900069
Q96QG7	ENSE00003683813	Q9Y217	ENSE00001720889	0.899911
Q12906	ENSE00003677228	Q99873	ENSE00003674689	0.899778
Q6P2E9	ENSE00003629028	Q8IU60	ENSE00003663289	0.899744
O43502	ENSE00003971431	O75771	ENSE00003667677	0.899652
O94906	ENSE00000663646	Q6P2Q9	ENSE00002397749	0.899574
Q6P2E9	ENSE00003595822	Q8IU60	ENSE00001504834	0.899434
P43246	ENSE00002464921	Q9UQ84	ENSE00003602156	0.899318
P40692	ENSE00001730188	P54132	ENSE00003544672	0.899241
Q96QG7	ENSE00001166667	Q9Y217	ENSE00001703916	0.899235
Q6GPH4	ENSE00003665017	Q96A37	ENSE00003526620	0.899202
Q8N0X7	ENSE00001919239	Q96J02	ENSE00003806435	0.898899
Q13200	ENSE00003679207	Q8WVY7	ENSE00001083627	0.898894
P07900	ENSE00003690868	Q99615	ENSE00003609170	0.898886
Q6P2E9	ENSE00003629028	Q8IZD4	ENSE00003583991	0.89876
O15315	ENSE00003596749	O43502	ENSE00003547500	0.898637
Q96QG7	ENSE00003534747	Q9Y217	ENSE00001596599	0.898627
Q13107	ENSE00003654970	Q15020	ENSE00003567063	0.898602
P33993	ENSE00004013666	Q14566	ENSE00003648778	0.898544
P35606	ENSE00001312873	Q9Y678	ENSE00003559596	0.898313
P07900	ENSE00003690868	Q15185	ENSE00003544965	0.898231
Q05193	ENSE00003666449	Q13627	ENSE00001033299	0.897776
O94906	ENSE00000663642	Q6P2Q9	ENSE00002426002	0.897765
P51159	ENSE00003890957	Q8TDW5	ENSE00001025762	0.89772
O75410	ENSE00003673155	Q14008	ENSE00001181715	0.897588
P07900	ENSE00003690868	Q9UHD1	ENSE00000743992	0.897586
P51159	ENSE00003890957	Q9HCH5	ENSE00002144061	0.897545
Q9UKV8	ENSE00003661900	Q9UPY3	ENSE00003967978	0.897382
Q9Y230	ENSE00003637730	Q9Y265	ENSE00001792355	0.897243
Q9BY11	ENSE00003677741	Q9UKS6	ENSE00003545455	0.897217
P25205	ENSE00003604841	P33992	ENSE00003680744	0.897151
Q8IZ07	ENSE00003615964	Q9Y3C5	ENSE00000835622	0.897123
P61201	ENSE00001504345	Q02556	ENSE00003968776	0.896608
Q14192	ENSE00003484131	Q66K89	ENSE00001118794	0.896428
Q13098	ENSE00003516318	Q9BT78	ENSE00000728547	0.896415
P49674	ENSE00003805672	Q16625	ENSE00003549833	0.896342
Q96ST3	ENSE00003624143	Q9H7L9	ENSE00001744751	0.896247
P61962	ENSE00003743456	Q9H2X6	ENSE00000833475	0.896246
P53618	ENSE00003651964	Q9Y678	ENSE00003461736	0.896202
P35249	ENSE00003483193	P40937	ENSE00003604380	0.896045
P51159	ENSE00003891228	Q9HCH5	ENSE00002144061	0.896025
P35606	ENSE00001303156	P53618	ENSE00000886038	0.895827
Q05193	ENSE00001607425	Q13627	ENSE00001033299	0.89569
P43246	ENSE00002489881	Q9UQ84	ENSE00003624766	0.895685
O75643	ENSE00000963282	O94906	ENSE00000663643	0.895609
Q9UKV8	ENSE00003528791	Q9UPY3	ENSE00003967974	0.895541
P04040	ENSE00000824428	Q08426	ENSE00003670116	0.895533
O43379	ENSE00003697976	P45984	ENSE00003492428	0.895367
O75643	ENSE00003495027	O94906	ENSE00000663648	0.894917
Q13098	ENSE00003464267	Q9BT78	ENSE00000728547	0.89491
Q13107	ENSE00003654970	Q15020	ENSE00003784104	0.894826
P51159	ENSE00003893822	Q4VX76	ENSE00001204228	0.894748
P23921	ENSE00003639050	P31350	ENSE00003841901	0.894665
Q14566	ENSE00000455018	Q56NI9	ENSE00003611316	0.894635
O43379	ENSE00001429991	P45984	ENSE00003520516	0.894617
O94906	ENSE00000663648	Q6P2Q9	ENSE00003630832	0.894546
O43502	ENSE00003481223	O75771	ENSE00003609711	0.894297
Q96QG7	ENSE00003646125	Q9Y217	ENSE00001596599	0.894264
Q9UKV8	ENSE00003601006	Q9UPY3	ENSE00003967978	0.894163
O14617	ENSE00001150801	Q92572	ENSE00003556356	0.894159
Q14155	ENSE00003548813	Q9Y2X7	ENSE00002802011	0.893951
P23921	ENSE00003596042	Q92993	ENSE00001191023	0.893715
Q13416	ENSE00000784524	Q9UBD5	ENSE00003614651	0.893631
Q13263	ENSE00001391650	Q15047	ENSE00001686493	0.893566
P42229	ENSE00002404780	Q09472	ENSE00000655228	0.893505
P23921	ENSE00003639634	Q92993	ENSE00002180352	0.893495
P35606	ENSE00001305773	Q9Y678	ENSE00003559596	0.893456
Q13098	ENSE00003633884	Q9UNS2	ENSE00003624911	0.893418
Q96QG7	ENSE00003534747	Q9Y217	ENSE00001681577	0.893219
Q96QG7	ENSE00003534747	Q9Y217	ENSE00000938474	0.893113
P33992	ENSE00003527455	P33993	ENSE00001694563	0.892781
O94906	ENSE00000663643	Q6P2Q9	ENSE00002329202	0.892603
Q14566	ENSE00000455018	Q56NI9	ENSE00001230341	0.892534
Q13200	ENSE00003521748	Q8WVY7	ENSE00001083627	0.892408
P40692	ENSE00003785627	P54132	ENSE00003535610	0.89238
O15287	ENSE00003526299	O15360	ENSE00003462432	0.892278
O15360	ENSE00002282541	Q00597	ENSE00001037434	0.891717
O15315	ENSE00003579281	O43502	ENSE00003481979	0.891645
Q12873	ENSE00001691766	Q13263	ENSE00003583389	0.891569
Q9UKV8	ENSE00003476350	Q9UPY3	ENSE00003967967	0.891386
Q6R327	ENSE00003599211	Q9BPZ7	ENSE00003517281	0.891364
O60504	ENSE00003672560	Q8TDM6	ENSE00003649042	0.891155
O75643	ENSE00000963283	O94906	ENSE00000663643	0.890904
P42229	ENSE00002342990	Q09472	ENSE00000655331	0.890691
Q13200	ENSE00003520792	Q8WVY7	ENSE00001083621	0.890665
O15360	ENSE00002282541	Q00597	ENSE00003537157	0.890632
O00308	ENSE00003686836	Q96B67	ENSE00003612943	0.890609
Q9UKV8	ENSE00003679723	Q9UPY3	ENSE00003967973	0.890473
O43379	ENSE00003699148	P45984	ENSE00003492617	0.89025
P40692	ENSE00003902581	Q9UQ84	ENSE00003624766	0.890111
P33992	ENSE00003680744	P33993	ENSE00003616290	0.890082
O94906	ENSE00000856671	Q6P2Q9	ENSE00003630832	0.890049
P23921	ENSE00003639050	P31350	ENSE00003086028	0.89003
P10644	ENSE00003709373	P31321	ENSE00003892516	0.889883
P25205	ENSE00002530589	P33992	ENSE00003677198	0.889834
O00148	ENSE00003498299	P82979	ENSE00003532899	0.889759
O00151	ENSE00003643327	P12814	ENSE00003485245	0.889467
P51159	ENSE00003893822	Q8TDW5	ENSE00001090932	0.889394
Q12873	ENSE00001646888	Q13263	ENSE00003542576	0.889334
Q96QG7	ENSE00003630196	Q9Y216	ENSE00003478821	0.889236
P42229	ENSE00003785264	Q09472	ENSE00000655331	0.889185
Q14566	ENSE00000776968	Q56NI9	ENSE00001230341	0.889185
P06748	ENSE00003625205	Q9UDY4	ENSE00001453580	0.889053
P23921	ENSE00003596042	P31350	ENSE00003843841	0.888992
P61201	ENSE00001504345	Q02556	ENSE00003968771	0.888842
P51116	ENSE00003656017	Q06787	ENSE00003489325	0.888818
P53618	ENSE00000703795	Q9Y678	ENSE00003594870	0.888574
P43246	ENSE00002489881	Q9UQ84	ENSE00003666280	0.888537
P53618	ENSE00000703770	Q9Y678	ENSE00003461736	0.888514
P35606	ENSE00001292150	Q9Y678	ENSE00003559596	0.8884
O75643	ENSE00003656934	O94906	ENSE00000663641	0.888335
P43034	ENSE00003590711	P68402	ENSE00001131376	0.888281
P33992	ENSE00003465175	P33993	ENSE00001694563	0.888229
P40692	ENSE00003785627	P54278	ENSE00003739198	0.887996
Q9BY11	ENSE00003677741	Q9UKS6	ENSE00003618002	0.887898
P43034	ENSE00003661843	P68402	ENSE00001131376	0.88782
O43379	ENSE00003613990	P45984	ENSE00003556603	0.887691
Q13107	ENSE00003594701	Q15020	ENSE00003603282	0.887678
P50148	ENSE00001274232	Q9NPQ8	ENSE00003465532	0.887637
P45984	ENSE00003492617	P45985	ENSE00003489631	0.887536
O75643	ENSE00003654411	O94906	ENSE00000663646	0.887513
O43663	ENSE00001295125	O95239	ENSE00000672240	0.88748
O75410	ENSE00001277207	Q14008	ENSE00001226059	0.887467
P62820	ENSE00003850387	Q8TBA6	ENSE00000659883	0.887424
O75643	ENSE00000963283	O94906	ENSE00000663645	0.887346
P55201	ENSE00003536831	Q8WYH8	ENSE00003495219	0.887325
P43246	ENSE00001645164	Q9UQ84	ENSE00003666280	0.887253
P51159	ENSE00003893822	Q8TDW5	ENSE00001163459	0.887185
Q96QG7	ENSE00003561129	Q9Y216	ENSE00003606042	0.8871
O94906	ENSE00000663642	Q6P2Q9	ENSE00003630832	0.886807
P35606	ENSE00003603825	Q9Y678	ENSE00003543979	0.886784
O75410	ENSE00003673155	Q14008	ENSE00001705916	0.886783
Q00597	ENSE00001758186	Q9HB96	ENSE00000849638	0.886611
Q13107	ENSE00003541573	Q15020	ENSE00003784104	0.88642
P33993	ENSE00003466005	Q14566	ENSE00000455012	0.886384
P23921	ENSE00003596042	Q92993	ENSE00002180352	0.886347
P33991	ENSE00003469030	Q14566	ENSE00000776862	0.886222
P22059	ENSE00001027972	Q9P0L0	ENSE00003643246	0.886198
Q13200	ENSE00003679207	Q8WVY7	ENSE00003617081	0.886038
O94906	ENSE00000856671	Q6P2Q9	ENSE00002426002	0.885699
Q14192	ENSE00003473004	Q66K89	ENSE00001118794	0.885593
P07900	ENSE00003556987	Q9UHD1	ENSE00003554708	0.88558
P35606	ENSE00001292150	P53618	ENSE00000703795	0.885229
Q01970	ENSE00003628348	Q15599	ENSE00003556781	0.885224
P40692	ENSE00003785627	P54132	ENSE00003636417	0.885223
P61201	ENSE00001100894	Q02556	ENSE00003968771	0.885206
O43502	ENSE00003481223	O75771	ENSE00001420136	0.884929
O43663	ENSE00001295125	O95239	ENSE00000815656	0.88471
P33991	ENSE00000693404	Q14566	ENSE00003580312	0.884699
P53618	ENSE00000703795	Q9Y678	ENSE00003662448	0.884595
Q96QG7	ENSE00003561129	Q9Y217	ENSE00001239922	0.884565
P54252	ENSE00003530935	P54727	ENSE00000926771	0.884511
P53618	ENSE00000886039	Q9Y678	ENSE00003509174	0.88451
O43663	ENSE00001312146	O95239	ENSE00000672275	0.884462
P37275	ENSE00003695302	Q13363	ENSE00003637905	0.884431
Q12873	ENSE00001705394	Q13263	ENSE00001391650	0.884428
O94906	ENSE00000663646	Q6P2Q9	ENSE00002426002	0.884321
Q9UKS6	ENSE00003618002	Q9UNF0	ENSE00003688246	0.88431
O75643	ENSE00000963281	O94906	ENSE00000856671	0.884158
O75643	ENSE00000963288	O94906	ENSE00000663648	0.88401
P33993	ENSE00004013666	Q14566	ENSE00003580312	0.883926
O00151	ENSE00003643327	P12814	ENSE00001706026	0.883841
O15360	ENSE00003653763	Q9HB96	ENSE00000849635	0.883833
O75643	ENSE00000963290	O94906	ENSE00000663635	0.883713
P23921	ENSE00003663342	Q92993	ENSE00001191008	0.883463
P33992	ENSE00003544760	P33993	ENSE00001694563	0.883455
Q8N0X7	ENSE00003403829	Q96J02	ENSE00003806553	0.883267
Q00597	ENSE00001682659	Q9HB96	ENSE00000849638	0.883264
Q6P2E9	ENSE00003682325	Q8IZD4	ENSE00003583991	0.883187
P15311	ENSE00001028543	Q15599	ENSE00000665163	0.883149
Q13107	ENSE00003541573	Q15020	ENSE00003603282	0.883137
P40692	ENSE00001716871	Q9UQ84	ENSE00003602156	0.883128
O94906	ENSE00000663641	Q6P2Q9	ENSE00003630832	0.883043
P52630	ENSE00003681102	Q9UMW8	ENSE00001757748	0.882849
Q01970	ENSE00000992483	Q15599	ENSE00003459324	0.882681
P23921	ENSE00003639634	P31350	ENSE00003844776	0.882478
O43379	ENSE00003701607	P45984	ENSE00003492617	0.882416
P50570	ENSE00003538147	Q9Y5X1	ENSE00000830242	0.882354
O95433	ENSE00003603642	P07900	ENSE00000660445	0.882211
P40692	ENSE00001730188	P54132	ENSE00003535610	0.882208
Q9BY11	ENSE00000849537	Q9UKS6	ENSE00003545455	0.882187
O94906	ENSE00000663649	Q6P2Q9	ENSE00002329202	0.882097
Q96QG7	ENSE00003561129	Q9Y216	ENSE00003669577	0.881844
P51159	ENSE00003890957	Q8IYJ3	ENSE00003587554	0.881825
Q49AN0	ENSE00003640987	Q9UKT7	ENSE00000802462	0.881678
P40692	ENSE00003785627	P54132	ENSE00003659505	0.881539
O15360	ENSE00003599474	Q00597	ENSE00001682659	0.881494
Q9Y230	ENSE00003474853	Q9Y265	ENSE00001792355	0.881396
O43502	ENSE00003547500	O43542	ENSE00002443315	0.881238
Q8N0X7	ENSE00003525764	Q96J02	ENSE00003806553	0.881228
Q15287	ENSE00003650331	Q9H307	ENSE00002444446	0.881154
Q8WWN9	ENSE00003534656	Q99418	ENSE00003726384	0.881144
Q13501	ENSE00001506956	Q14596	ENSE00002794990	0.881028
O75410	ENSE00003673155	Q14008	ENSE00003583856	0.881005
Q96QG7	ENSE00003683813	Q9Y216	ENSE00001490212	0.880887
P23921	ENSE00003639634	Q92993	ENSE00003462372	0.88088
P35606	ENSE00001312873	Q9Y678	ENSE00003614042	0.880827
P35606	ENSE00001312873	P53618	ENSE00000886044	0.880803
Q6P2E9	ENSE00003629028	Q8IU60	ENSE00003567570	0.88068
Q15363	ENSE00003559654	Q9H8Y8	ENSE00003491939	0.880665
P52630	ENSE00003508547	Q9UMW8	ENSE00001757748	0.880458
P52630	ENSE00003681102	Q9UMW8	ENSE00001651074	0.880387
Q14566	ENSE00000777053	Q56NI9	ENSE00003543914	0.880375
Q16637	ENSE00001766361	Q96AE4	ENSE00001066872	0.880325
P38159	ENSE00003532874	P62995	ENSE00003556786	0.880324
P22059	ENSE00000719176	Q9P0L0	ENSE00003634602	0.880194
P33993	ENSE00004013674	Q14566	ENSE00000776862	0.880142
Q13107	ENSE00003504323	Q15020	ENSE00003588367	0.879964
P43246	ENSE00002464870	Q9UQ84	ENSE00003666280	0.879915
O94906	ENSE00000663645	Q6P2Q9	ENSE00002397749	0.879902
Q14192	ENSE00003484131	Q66K89	ENSE00001118799	0.87978
O94906	ENSE00000663648	Q6P2Q9	ENSE00002345080	0.879659
O95983	ENSE00003482251	Q03112	ENSE00002085537	0.87962
P23921	ENSE00003633973	P31350	ENSE00003086028	0.879528
O94906	ENSE00000663642	Q6P2Q9	ENSE00002358051	0.879475
P04040	ENSE00000824426	Q08426	ENSE00003670116	0.879467
P07900	ENSE00003681817	Q9UHD1	ENSE00001325580	0.879334
O95433	ENSE00003606379	P07900	ENSE00000660445	0.87915
P07900	ENSE00003690868	Q00613	ENSE00003562204	0.879075
Q01970	ENSE00003628348	Q15599	ENSE00003459324	0.87893
O75052	ENSE00001068172	P29475	ENSE00003721564	0.878921
Q96QG7	ENSE00003561129	Q9Y217	ENSE00001733809	0.878775
Q8WWN9	ENSE00002139191	Q99418	ENSE00003723310	0.878773
Q14566	ENSE00000455012	Q56NI9	ENSE00003611316	0.878442
P43246	ENSE00001828808	Q9UQ84	ENSE00003588593	0.878435
P40692	ENSE00001730188	P54278	ENSE00003739198	0.87839
O43663	ENSE00001312146	O95239	ENSE00000672280	0.878172
P40692	ENSE00001716871	P54278	ENSE00003739198	0.878061
Q96QG7	ENSE00003534747	Q9Y216	ENSE00001146456	0.878031
Q9BY11	ENSE00000849537	Q9UNF0	ENSE00003465303	0.878029
Q14566	ENSE00000776821	Q56NI9	ENSE00003646638	0.87787
P33991	ENSE00000693417	Q14566	ENSE00000776821	0.877787
Q8WWN9	ENSE00002139191	Q99418	ENSE00003726384	0.877507
O43913	ENSE00003561371	Q13416	ENSE00000784524	0.877431
P49674	ENSE00003806643	Q16625	ENSE00003549833	0.877112
P23921	ENSE00003639050	P31350	ENSE00003843841	0.877077
P33992	ENSE00003544760	P33993	ENSE00003466005	0.876688
A1A4S6	ENSE00003663702	Q6P5Z2	ENSE00003682866	0.876668
O43663	ENSE00001312146	O95239	ENSE00000815654	0.876565
P51159	ENSE00003893822	Q8IYJ3	ENSE00003587554	0.876555
Q6P5Z2	ENSE00001367841	Q9UNA1	ENSE00001753526	0.876547
P22059	ENSE00000719176	Q9P0L0	ENSE00001321272	0.87631
Q96QG7	ENSE00003583163	Q9Y217	ENSE00001681577	0.876092
Q13416	ENSE00003592057	Q9UBD5	ENSE00003652621	0.876021
O15534	ENSE00003631592	P49674	ENSE00003895888	0.876014
P23921	ENSE00003639634	P31350	ENSE00001489863	0.875737
O75410	ENSE00003673155	Q14008	ENSE00003622855	0.875677
P45984	ENSE00003466166	P45985	ENSE00003710941	0.875193
P43246	ENSE00001645164	Q9UQ84	ENSE00003784222	0.875167
Q12906	ENSE00003787957	Q99873	ENSE00003674689	0.874827
P07900	ENSE00003690868	Q99615	ENSE00003539040	0.874644
P42229	ENSE00003785264	Q09472	ENSE00000655442	0.874565
P35249	ENSE00003483193	P40938	ENSE00000817040	0.874273
O95983	ENSE00003482251	Q9UBB5	ENSE00003614142	0.874189
P23921	ENSE00003663342	P31350	ENSE00003841901	0.874142
Q969T9	ENSE00003638104	Q96J02	ENSE00003804081	0.874086
P33992	ENSE00003465175	P33993	ENSE00003466005	0.874067
Q8N0X7	ENSE00003310651	Q96J02	ENSE00003801726	0.873918
Q9UKV8	ENSE00003601006	Q9UPY3	ENSE00002182304	0.873749
O95433	ENSE00003603642	P07900	ENSE00003681817	0.873697
Q14566	ENSE00000776748	Q56NI9	ENSE00003646638	0.87368
P51159	ENSE00003893822	Q96C24	ENSE00003928437	0.873414
P40692	ENSE00003902581	P54132	ENSE00003690666	0.873328
P22059	ENSE00000719172	Q9P0L0	ENSE00003643246	0.873294
P61962	ENSE00001781109	Q9H2X6	ENSE00000833475	0.873229
Q7L5D6	ENSE00001157244	Q9Y3I1	ENSE00003618643	0.873144
P35249	ENSE00003559074	P40938	ENSE00000817036	0.87292
O43379	ENSE00003702328	P45984	ENSE00001391375	0.87286
P43246	ENSE00002205909	Q9UQ84	ENSE00003666280	0.872676
O14745	ENSE00002928526	P60484	ENSE00003931952	0.872661
Q96QG7	ENSE00003556108	Q9Y216	ENSE00003478821	0.872436
O15287	ENSE00003656312	O15360	ENSE00003966737	0.8724
P25205	ENSE00002510915	P33992	ENSE00003527455	0.872286
P52630	ENSE00003647379	Q9UMW8	ENSE00001765359	0.87214
O75674	ENSE00003529083	Q9H0E2	ENSE00003641486	0.872076
O94906	ENSE00000856671	Q6P2Q9	ENSE00002358051	0.872006
Q9BY11	ENSE00003686101	Q9UKS6	ENSE00003590865	0.871924
P25205	ENSE00000756147	P33992	ENSE00003206772	0.871752
P35606	ENSE00001303156	Q9Y678	ENSE00003614042	0.871658
O14745	ENSE00002928526	P60484	ENSE00001156315	0.871525
O94874	ENSE00000840202	Q96HY6	ENSE00003580578	0.87152
O15287	ENSE00003526299	O15360	ENSE00002292950	0.871477
O95983	ENSE00003482251	Q03112	ENSE00002061956	0.871392
O15360	ENSE00003599474	Q00597	ENSE00001037434	0.871352
P52630	ENSE00003647379	Q9UMW8	ENSE00001757748	0.87132
Q9BY11	ENSE00003677741	Q9UNF0	ENSE00003465303	0.871061
Q9Y230	ENSE00003522773	Q9Y265	ENSE00001224791	0.870986
Q96QG7	ENSE00003583163	Q9Y217	ENSE00001239922	0.870931
P43246	ENSE00001603119	Q9UQ84	ENSE00003588593	0.870807
P23921	ENSE00003639050	Q92993	ENSE00002180352	0.870745
O75643	ENSE00003466354	O94906	ENSE00000663641	0.870643
Q49AN0	ENSE00003506499	Q9UKT7	ENSE00003668654	0.870471
P53618	ENSE00000703795	Q9Y678	ENSE00003461736	0.870309
P33991	ENSE00000693414	Q14566	ENSE00000455013	0.870242
Q9H871	ENSE00003607935	Q9NWU2	ENSE00000663347	0.870001
O15360	ENSE00002280260	Q00597	ENSE00001037434	0.869974
P35606	ENSE00001312873	P53618	ENSE00000886042	0.86996
Q12873	ENSE00001727312	Q13263	ENSE00001391650	0.869841
O95983	ENSE00003564100	Q03112	ENSE00002085537	0.869795
O15360	ENSE00003653763	Q00597	ENSE00001682659	0.869471
P51159	ENSE00003892805	Q9HCH5	ENSE00002144061	0.869452
P61962	ENSE00001781109	Q9H2X6	ENSE00001624166	0.869289
P50570	ENSE00003538147	Q9Y5X1	ENSE00000894250	0.869255
P50570	ENSE00003677107	Q9Y5X1	ENSE00003441706	0.869223
P07900	ENSE00003556987	Q00613	ENSE00002175525	0.868997
P40692	ENSE00003902581	P54278	ENSE00003478459	0.868959
P33993	ENSE00001694563	Q14566	ENSE00000777061	0.868769
O75643	ENSE00000963290	O94906	ENSE00000663648	0.868734
P43034	ENSE00003517948	Q9GZM8	ENSE00003531352	0.868596
P40692	ENSE00003785627	P54132	ENSE00003559872	0.868588
P23921	ENSE00003633973	P31350	ENSE00003844776	0.868294
P42229	ENSE00003785264	Q09472	ENSE00000655374	0.867834
P40692	ENSE00003785627	P54132	ENSE00003677528	0.867419
Q08379	ENSE00001109847	Q9BQQ3	ENSE00003458359	0.867398
Q12873	ENSE00001712652	Q13263	ENSE00003583389	0.867387
O75643	ENSE00003483346	O94906	ENSE00000663641	0.867309
Q12873	ENSE00001737716	Q13263	ENSE00003542576	0.867276
O15360	ENSE00003966737	Q9HB96	ENSE00000849638	0.867122
P53618	ENSE00000886040	Q9Y678	ENSE00003458548	0.86704
Q96QG7	ENSE00003534747	Q9Y217	ENSE00001679999	0.8661
P67809	ENSE00001458061	Q14103	ENSE00003654477	0.866068
Q9UKS6	ENSE00003590865	Q9UNF0	ENSE00003688246	0.866058
O94874	ENSE00000840202	Q96JB5	ENSE00003787135	0.865999
P43246	ENSE00002464921	Q9UQ84	ENSE00003624766	0.865974
Q96QG7	ENSE00003556108	Q9Y216	ENSE00001307828	0.86591
P40855	ENSE00003534935	P56589	ENSE00002482561	0.865889
P51159	ENSE00003893822	Q9HCH5	ENSE00002144061	0.865451
O94906	ENSE00000663648	Q6P2Q9	ENSE00003693476	0.86513
P53618	ENSE00000886041	Q9Y678	ENSE00003614042	0.864927
P61201	ENSE00001504345	Q02556	ENSE00003458525	0.864836
P07900	ENSE00000660445	Q9UHD1	ENSE00001325580	0.864806
Q96QG7	ENSE00003534747	Q9Y217	ENSE00001730864	0.864521
P19525	ENSE00000747412	Q12906	ENSE00003677228	0.864279
Q8WVK7	ENSE00003478713	Q96BD8	ENSE00001956031	0.864276
Q00597	ENSE00001682659	Q9HB96	ENSE00000849634	0.864185
P33992	ENSE00003206772	P33993	ENSE00001705403	0.864121
P42229	ENSE00002404780	Q09472	ENSE00001307142	0.863953
P23921	ENSE00003686240	P31350	ENSE00003845664	0.863943
P51159	ENSE00003890957	Q8TDW5	ENSE00001090932	0.86366
O43379	ENSE00003702328	P45984	ENSE00003492428	0.863421
O95983	ENSE00003482251	Q9UBB5	ENSE00003621765	0.863305
P40692	ENSE00003656033	P54132	ENSE00003539502	0.863266
O43929	ENSE00003553207	Q13416	ENSE00003559774	0.86313
Q13107	ENSE00003594701	Q15020	ENSE00003784104	0.862919
O94874	ENSE00000840202	Q96JB5	ENSE00003659768	0.862909
P51159	ENSE00003891228	Q4VX76	ENSE00001339007	0.862849
Q92530	ENSE00003471528	Q9Y3I1	ENSE00003618643	0.862751
O43379	ENSE00003697976	P45984	ENSE00003492617	0.862602
O15360	ENSE00003462432	Q9HB96	ENSE00000849634	0.862494
P43246	ENSE00002512620	Q9UQ84	ENSE00003666280	0.86228
O14617	ENSE00003667471	Q92572	ENSE00003602988	0.862238
P53618	ENSE00000886037	Q9Y678	ENSE00003543979	0.862187
O94906	ENSE00000663641	Q6P2Q9	ENSE00002426002	0.862184
P19525	ENSE00001958053	Q12906	ENSE00003677228	0.862048
P51159	ENSE00003893822	Q8IYJ3	ENSE00003724726	0.86201
P50148	ENSE00003498186	Q9NPQ8	ENSE00003671287	0.862005
P35606	ENSE00003603825	P53618	ENSE00000886037	0.861854
P53618	ENSE00000886041	Q9Y678	ENSE00003594870	0.861824
P40692	ENSE00003785627	P54278	ENSE00001752874	0.8618
P43246	ENSE00001603119	Q9UQ84	ENSE00003784222	0.861798
Q14566	ENSE00000777061	Q56NI9	ENSE00003611316	0.861677
P33992	ENSE00003680744	P33993	ENSE00004013666	0.861634
Q49AN0	ENSE00003653986	Q9UKT7	ENSE00003668654	0.861594
P33993	ENSE00001694563	Q14566	ENSE00000455013	0.861473
P10644	ENSE00003642606	P31321	ENSE00002228142	0.861299
P43246	ENSE00002205909	Q9UQ84	ENSE00003602156	0.861152
O43379	ENSE00003617275	P45984	ENSE00003492617	0.861122
P53618	ENSE00000886038	Q9Y678	ENSE00003543979	0.861006
P19525	ENSE00000747486	Q12906	ENSE00003550771	0.86069
O43379	ENSE00003697155	P45984	ENSE00003788751	0.860671
O00308	ENSE00003486918	Q96B67	ENSE00003612943	0.860657
Q9BY11	ENSE00003686101	Q9UNF0	ENSE00003691492	0.860603
A1A4S6	ENSE00003580857	Q6P5Z2	ENSE00003694121	0.86051
Q13263	ENSE00003542576	Q15047	ENSE00001618975	0.860308
P40692	ENSE00003656033	Q9UQ84	ENSE00003588593	0.860017
P23921	ENSE00003633973	Q92993	ENSE00001191023	0.859813
P53618	ENSE00000703795	Q9Y678	ENSE00003559596	0.859674
O43379	ENSE00003697155	P45984	ENSE00001394598	0.859574
P43246	ENSE00002469848	Q9UQ84	ENSE00003624766	0.859499
O94906	ENSE00000663645	Q6P2Q9	ENSE00002426002	0.8594
P35606	ENSE00001312873	Q9Y678	ENSE00003581105	0.859285
O94906	ENSE00000663646	Q6P2Q9	ENSE00003630832	0.859119
Q13107	ENSE00003585854	Q15020	ENSE00003603282	0.859109
Q19AV6	ENSE00003508283	Q6NVH7	ENSE00003898867	0.85902
O15315	ENSE00003596749	O43502	ENSE00003481223	0.858977
O15360	ENSE00003966740	Q00597	ENSE00001758186	0.858816
P35606	ENSE00001299000	Q9Y678	ENSE00003509174	0.858476
Q96QG7	ENSE00003534747	Q9Y216	ENSE00003605216	0.858377
Q12906	ENSE00003690921	Q99873	ENSE00003496480	0.858129
P42229	ENSE00002328222	Q09472	ENSE00000655023	0.858091
O94906	ENSE00000663642	Q6P2Q9	ENSE00002397749	0.858081
P50570	ENSE00003538147	Q9Y5X1	ENSE00000894245	0.85793
P07900	ENSE00000660445	Q99615	ENSE00003667977	0.857807
P35249	ENSE00003483193	P40937	ENSE00001254246	0.857719
P46934	ENSE00003656295	P60520	ENSE00003565779	0.857602
P43246	ENSE00002205909	Q9UQ84	ENSE00003624766	0.857567
P43246	ENSE00001603119	Q9UQ84	ENSE00003511202	0.857517
Q9NRF9	ENSE00003598088	Q9NRG0	ENSE00000704277	0.85751
Q14566	ENSE00000776862	Q56NI9	ENSE00001230341	0.857439
Q12906	ENSE00000888280	Q99873	ENSE00003674689	0.857191
P33991	ENSE00000693417	Q14566	ENSE00003648778	0.857127
Q96QG7	ENSE00003683813	Q9Y217	ENSE00001703916	0.857122
Q6P2E9	ENSE00003569209	Q8IU60	ENSE00001504832	0.857093
Q13107	ENSE00003557908	Q15020	ENSE00003567063	0.857036
Q13098	ENSE00003482034	Q9BT78	ENSE00000728547	0.856828
P62995	ENSE00003556786	Q15287	ENSE00003499752	0.856809
P43694	ENSE00001612139	Q8WW38	ENSE00003568162	0.856752
P53618	ENSE00000703795	Q9Y678	ENSE00003614042	0.856601
P43246	ENSE00001603119	Q9UQ84	ENSE00003624766	0.856444
O94906	ENSE00000663645	Q6P2Q9	ENSE00003630832	0.856265
P40692	ENSE00003785627	Q9UQ84	ENSE00003511202	0.856177
P23921	ENSE00003686240	P31350	ENSE00001489863	0.856086
O75052	ENSE00001042247	P29475	ENSE00003714713	0.856062
Q96S59	ENSE00001009205	Q9NWU2	ENSE00000663348	0.855976
P40692	ENSE00001716871	P54278	ENSE00003715574	0.855961
P25205	ENSE00003604841	P33992	ENSE00003666157	0.855912
P35606	ENSE00001311447	P53618	ENSE00000886041	0.855878
Q7L5D6	ENSE00003506038	Q9Y3I1	ENSE00003851044	0.855753
P35606	ENSE00001312873	P53618	ENSE00000886043	0.855456
O15360	ENSE00003966740	Q9HB96	ENSE00000849638	0.855452
Q9UKV8	ENSE00003661900	Q9UPY3	ENSE00002182304	0.855263
P25205	ENSE00003493401	P33992	ENSE00000653523	0.855233
P04040	ENSE00000824432	Q08426	ENSE00003670116	0.855181
P40692	ENSE00003656033	Q9UQ84	ENSE00003624766	0.855146
P42229	ENSE00003785264	Q09472	ENSE00001730907	0.85513
Q14566	ENSE00000776748	Q56NI9	ENSE00003611316	0.85503
P51159	ENSE00003892805	Q8IYJ3	ENSE00003724726	0.854915
P32780	ENSE00003662049	Q13888	ENSE00003659314	0.854871
P40692	ENSE00001748897	P54278	ENSE00003739198	0.85478
Q6P2E9	ENSE00003569209	Q8IZD4	ENSE00003662629	0.854607
O43502	ENSE00003547500	O43542	ENSE00003572227	0.854445
Q14155	ENSE00003522819	Q9Y2X7	ENSE00002802011	0.854372
Q00597	ENSE00001682659	Q9HB96	ENSE00000849636	0.854347
P61201	ENSE00001504345	Q13098	ENSE00003482034	0.854278
P54252	ENSE00003646843	P54725	ENSE00003477614	0.854246
O75052	ENSE00001042247	P29475	ENSE00003746038	0.853976
Q6P5Z2	ENSE00001052452	Q9UNA1	ENSE00001761707	0.853939
O95983	ENSE00003564100	Q03112	ENSE00002073440	0.853876
P19525	ENSE00000397476	Q12906	ENSE00003677228	0.85375
O43684	ENSE00001016126	Q8N5F7	ENSE00003649491	0.853703
O94906	ENSE00000663635	Q6P2Q9	ENSE00002426002	0.853613
P50570	ENSE00003677107	Q9Y5X1	ENSE00000894246	0.853522
O14745	ENSE00001196813	P60484	ENSE00003931952	0.853517
P07900	ENSE00003690868	Q99615	ENSE00003496889	0.85348
O15287	ENSE00003648595	O15360	ENSE00002282541	0.853469
P42229	ENSE00003648388	Q09472	ENSE00000655442	0.853342
O14617	ENSE00003667471	Q92572	ENSE00003658442	0.85328
P51159	ENSE00003891228	Q8TDW5	ENSE00001163459	0.853196
O94874	ENSE00000840202	Q96HY6	ENSE00000656665	0.853005
Q9UKV8	ENSE00003601006	Q9UPY3	ENSE00003487149	0.852854
P13805	ENSE00003552244	Q13976	ENSE00001323221	0.8528
Q12873	ENSE00001737716	Q13263	ENSE00001391650	0.85265
P53618	ENSE00000886040	Q9Y678	ENSE00003594870	0.85238
O94906	ENSE00000409281	Q6P2Q9	ENSE00003669219	0.852314
Q12906	ENSE00003677228	Q9UL40	ENSE00003575048	0.852309
Q13107	ENSE00003550406	Q15020	ENSE00003784104	0.852285
Q13416	ENSE00000784524	Q9UBD5	ENSE00003630477	0.852192
Q6P2E9	ENSE00003595822	Q8IU60	ENSE00001504831	0.85203
P43034	ENSE00003667755	Q15102	ENSE00000709342	0.852026
P15311	ENSE00001833884	Q15599	ENSE00001720069	0.851864
P45984	ENSE00003492428	P45985	ENSE00003710941	0.851536
O15360	ENSE00002280260	Q00597	ENSE00003537157	0.85151
P43246	ENSE00002205909	Q9UQ84	ENSE00003784222	0.851433
O43913	ENSE00003638531	Q13416	ENSE00000784524	0.851419
Q9UKV8	ENSE00003499669	Q9UPY3	ENSE00003967962	0.851412
Q96S59	ENSE00003714478	Q9NWU2	ENSE00000663347	0.851364
P23921	ENSE00003596042	Q92993	ENSE00003462372	0.851341
P51159	ENSE00003892805	Q8TDW5	ENSE00001025762	0.851313
Q14566	ENSE00000455013	Q56NI9	ENSE00003543914	0.85119
P35606	ENSE00003631384	Q9Y678	ENSE00003461736	0.85117
P38159	ENSE00003649186	P62995	ENSE00003556786	0.851077
P43246	ENSE00002457696	Q9UQ84	ENSE00003588593	0.850867
P25205	ENSE00002510915	P33992	ENSE00003666157	0.85086
P43246	ENSE00002469848	Q9UQ84	ENSE00003666280	0.850785
P42229	ENSE00003659005	Q09472	ENSE00000655331	0.85077
P35606	ENSE00003631384	Q9Y678	ENSE00003543979	0.85065
P51159	ENSE00003891228	Q96C24	ENSE00001154545	0.850458
P33993	ENSE00004013666	Q14566	ENSE00000455018	0.850408
Q14566	ENSE00000777061	Q56NI9	ENSE00003646638	0.850363
Q96QG7	ENSE00001166667	Q9Y216	ENSE00003489376	0.850269
Q13416	ENSE00000784524	Q9UBD5	ENSE00000918685	0.850201
Q13200	ENSE00003542514	Q8WVY7	ENSE00003617081	0.850185
P33992	ENSE00003677198	P33993	ENSE00004013666	0.850162
P02489	ENSE00003462823	P04792	ENSE00003584076	0.850095
P46934	ENSE00003603773	P60520	ENSE00003565779	0.849966
P33992	ENSE00003660683	P33993	ENSE00004013664	0.849964
P23921	ENSE00003617237	Q92993	ENSE00003687383	0.84989
Q96QG7	ENSE00003534747	Q9Y217	ENSE00001733809	0.849867
P35249	ENSE00003497447	P40938	ENSE00000817036	0.849856
P33993	ENSE00003466005	Q14566	ENSE00000776862	0.849817
Q96QG7	ENSE00003583163	Q9Y216	ENSE00003489376	0.849811
O14617	ENSE00001150801	Q92572	ENSE00001547769	0.849798
Q96QG7	ENSE00003556108	Q9Y217	ENSE00001788092	0.849677
P33993	ENSE00004013666	Q14566	ENSE00000776862	0.849673
O15360	ENSE00002280260	Q9HB96	ENSE00000849636	0.849617
Q7L5N1	ENSE00003603096	Q9BT78	ENSE00003635917	0.849593
P51116	ENSE00003656017	Q14157	ENSE00003644480	0.849301
O15534	ENSE00003576605	P49674	ENSE00003894674	0.849211
P40692	ENSE00003902581	P54278	ENSE00003610845	0.84919
Q12906	ENSE00003787957	Q9UL40	ENSE00003501605	0.84885
P23921	ENSE00003663342	P31350	ENSE00003843841	0.848801
P61962	ENSE00001758950	Q9H2X6	ENSE00001624166	0.848752
P52630	ENSE00003642392	Q9UMW8	ENSE00001651074	0.848682
O94906	ENSE00000663649	Q6P2Q9	ENSE00002397749	0.848579
P53618	ENSE00000886041	Q9Y678	ENSE00003458548	0.848567
O43929	ENSE00003665856	Q13416	ENSE00003592057	0.848545
Q14155	ENSE00003675354	Q9Y2X7	ENSE00002802011	0.848402
P40692	ENSE00003785627	P54278	ENSE00001608691	0.848298
P43246	ENSE00002447081	Q9UQ84	ENSE00003784222	0.84829
O75643	ENSE00003553042	O94906	ENSE00000663635	0.848142
Q96QG7	ENSE00003534747	Q9Y216	ENSE00001490212	0.847856
O00151	ENSE00003591760	P12814	ENSE00001706026	0.847842
P42229	ENSE00002404780	Q09472	ENSE00000655323	0.847714
O15287	ENSE00003543692	O15360	ENSE00002282541	0.847695
Q12906	ENSE00003550771	Q9UL40	ENSE00001095551	0.847653
P45984	ENSE00003520516	P45985	ENSE00003706230	0.847566
P43246	ENSE00002489881	Q9UQ84	ENSE00003588593	0.847507
Q13107	ENSE00003594701	Q15020	ENSE00003588367	0.847415
Q01970	ENSE00000992482	Q15599	ENSE00000665163	0.847399
Q96ST3	ENSE00003624143	Q9H7L9	ENSE00003533510	0.847385
O15315	ENSE00003579281	O43502	ENSE00003547500	0.847351
P40692	ENSE00001716871	P54132	ENSE00003535610	0.847295
P40692	ENSE00003785627	Q9UQ84	ENSE00002398962	0.84724
P33993	ENSE00003616290	Q14566	ENSE00000455012	0.84713
Q13098	ENSE00003633884	Q9BT78	ENSE00000728547	0.847029
Q14155	ENSE00001666787	Q9Y2X7	ENSE00002802011	0.84692
P53618	ENSE00000703795	Q9Y678	ENSE00003520274	0.846707
P54252	ENSE00003646843	P54725	ENSE00003557742	0.846603
Q9UKV8	ENSE00003548954	Q9UPY3	ENSE00003967962	0.846591
P35606	ENSE00001292150	P53618	ENSE00000886044	0.846587
O95983	ENSE00003638978	Q03112	ENSE00002085537	0.846579
O75410	ENSE00003673155	Q14008	ENSE00001669205	0.846489
P52630	ENSE00003681102	Q00978	ENSE00001788498	0.846419
Q9Y230	ENSE00003522773	Q9Y265	ENSE00001224692	0.846395
Q9UKV8	ENSE00003544094	Q9UPY3	ENSE00003967978	0.846205
P45973	ENSE00001256276	Q13263	ENSE00003583389	0.846169
Q96QG7	ENSE00003561129	Q9Y216	ENSE00003605216	0.84616
Q49AN0	ENSE00000824609	Q9UKT7	ENSE00003668654	0.846062
O15287	ENSE00003526299	O15360	ENSE00003599474	0.846016
Q00597	ENSE00003537157	Q9HB96	ENSE00000849634	0.845887
O43379	ENSE00003617275	P45984	ENSE00003466166	0.845402
Q05193	ENSE00003666449	Q13627	ENSE00001033275	0.845399
Q13107	ENSE00003594701	Q15020	ENSE00003471965	0.845162
Q9UKV8	ENSE00003601006	Q9UPY3	ENSE00003967975	0.845149
Q6GPH4	ENSE00003665017	Q96A37	ENSE00001304570	0.844966
O15360	ENSE00003599474	Q9HB96	ENSE00000849631	0.844843
O94906	ENSE00000856671	Q6P2Q9	ENSE00002345080	0.844328
P07900	ENSE00003690868	Q00613	ENSE00003497343	0.844313
O00151	ENSE00001454795	P12814	ENSE00001706026	0.844306
Q96QG7	ENSE00003583163	Q9Y217	ENSE00001703916	0.844302
O75643	ENSE00003483346	O94906	ENSE00000409281	0.844294
P43246	ENSE00001645164	Q9UQ84	ENSE00003511202	0.843877
O95433	ENSE00003606379	P07900	ENSE00003556987	0.843725
Q01970	ENSE00000992485	Q15599	ENSE00003556781	0.843681
Q6P5Z2	ENSE00001052457	Q9UNA1	ENSE00002527333	0.843558
Q13200	ENSE00003520792	Q8WVY7	ENSE00001083627	0.843509
P53618	ENSE00000886039	Q9Y678	ENSE00003458548	0.843438
P33992	ENSE00003206772	P33993	ENSE00003616290	0.843417
A1A4S6	ENSE00003663702	Q6P5Z2	ENSE00001367841	0.843052
Q6P5Z2	ENSE00003694121	Q9UNA1	ENSE00001921830	0.842941
P35606	ENSE00001311447	Q9Y678	ENSE00003594870	0.842887
Q13546	ENSE00003586162	Q9Y572	ENSE00000654468	0.842853
P43034	ENSE00003517948	Q9NXR1	ENSE00001106621	0.84281
P33993	ENSE00001694563	Q14566	ENSE00000777053	0.842679
Q6P2E9	ENSE00003595822	Q8IZD4	ENSE00003541255	0.842644
Q14566	ENSE00000777061	Q56NI9	ENSE00003543914	0.842635
Q13501	ENSE00003529424	Q14596	ENSE00003600056	0.842591
O43379	ENSE00003545232	P45984	ENSE00003520516	0.842364
P50148	ENSE00001746610	Q9NPQ8	ENSE00003465532	0.842103
P07900	ENSE00000660445	Q00613	ENSE00003507105	0.842014
O94906	ENSE00000663648	Q6P2Q9	ENSE00002372767	0.841888
O75674	ENSE00003645547	Q9H0E2	ENSE00001319112	0.841821
P40692	ENSE00001748897	P54278	ENSE00003715574	0.841818
Q13546	ENSE00001529807	Q9Y572	ENSE00003690870	0.841785
P40855	ENSE00003535307	P56589	ENSE00002482561	0.841687
O94906	ENSE00000663646	Q6P2Q9	ENSE00003693476	0.841513
Q15750	ENSE00000654729	Q9NYJ8	ENSE00003473530	0.84143
O60504	ENSE00003585234	Q8TDM6	ENSE00003479974	0.841405
O14617	ENSE00003635890	Q92572	ENSE00003658442	0.841391
O43502	ENSE00003547500	O43542	ENSE00003580849	0.841357
Q6P2E9	ENSE00003523061	Q8IU60	ENSE00001504834	0.841244
P25205	ENSE00000756147	P33992	ENSE00003680744	0.841228
P40692	ENSE00003785627	P54132	ENSE00003686858	0.841136
P50570	ENSE00003561592	Q9Y5X1	ENSE00000830242	0.841093
P40855	ENSE00003535307	P56589	ENSE00000764858	0.840724
Q14566	ENSE00000455012	Q56NI9	ENSE00003646638	0.840631
O94906	ENSE00000663643	Q6P2Q9	ENSE00002356959	0.840615
P52630	ENSE00003542351	Q9UMW8	ENSE00001757748	0.840384
P40692	ENSE00003656033	P54278	ENSE00001752874	0.840058
P23921	ENSE00003686240	P31350	ENSE00003844776	0.839996
O43929	ENSE00003665856	Q13416	ENSE00000784524	0.839942
P19525	ENSE00000747487	Q12906	ENSE00003550771	0.839926
Q9UKV8	ENSE00003544094	Q9UPY3	ENSE00002182304	0.83987
P35606	ENSE00001311447	P53618	ENSE00000886040	0.839633
Q9UKV8	ENSE00003476350	Q9UPY3	ENSE00003967970	0.839577
P23921	ENSE00003639050	Q92993	ENSE00003462372	0.839551
Q8N0X7	ENSE00003615283	Q96J02	ENSE00002232105	0.839534
O00308	ENSE00003632669	Q96B67	ENSE00003612943	0.839462
O43379	ENSE00003697155	P45984	ENSE00003520516	0.839413
O75674	ENSE00003529083	Q9H0E2	ENSE00003531285	0.839285
P33991	ENSE00000693404	Q14566	ENSE00000776748	0.839161
Q9UKV8	ENSE00003661900	Q9UPY3	ENSE00003967975	0.83909
Q9UKV8	ENSE00003641526	Q9UPY3	ENSE00003967973	0.839083
O15534	ENSE00003631592	P49674	ENSE00003806643	0.839055
O15287	ENSE00003653157	O15360	ENSE00003638634	0.838961
P50570	ENSE00003902790	Q9Y5X1	ENSE00000830242	0.838948
O15287	ENSE00003653157	O15360	ENSE00002280260	0.838929
P35606	ENSE00001303156	Q9Y678	ENSE00003581105	0.838821
O75643	ENSE00003693722	O94906	ENSE00000663648	0.838791
A1A4S6	ENSE00003675143	Q6P5Z2	ENSE00003694121	0.838762
Q00597	ENSE00001037434	Q9HB96	ENSE00000849635	0.838703
Q14155	ENSE00003636788	Q9Y2X7	ENSE00003758781	0.838692
P45984	ENSE00003492428	P45985	ENSE00003706230	0.838677
P52630	ENSE00003681102	Q00978	ENSE00003627295	0.838666
Q15750	ENSE00000654730	Q9NYJ8	ENSE00003473530	0.838611
Q96S59	ENSE00003505270	Q9NWU2	ENSE00000663348	0.838597
Q13098	ENSE00003482034	Q9UNS2	ENSE00003519143	0.838388
Q9BY11	ENSE00000849537	Q9UNF0	ENSE00003688246	0.838271
O15534	ENSE00003534537	P49674	ENSE00003805672	0.838225
Q13107	ENSE00003672001	Q15020	ENSE00003588367	0.838201
O15360	ENSE00002292950	Q00597	ENSE00001682659	0.837944
P33992	ENSE00003527455	P33993	ENSE00003466005	0.837877
O75643	ENSE00003553042	O94906	ENSE00000663637	0.837776
O43913	ENSE00003508749	Q13416	ENSE00003592057	0.837687
O94874	ENSE00000840202	Q96HY6	ENSE00003591371	0.837433
P10644	ENSE00003935722	P31321	ENSE00003891745	0.837399
O75052	ENSE00001042247	P29475	ENSE00003721564	0.837213
O75643	ENSE00003681583	O94906	ENSE00000663636	0.837044
Q12906	ENSE00003535375	Q9UL40	ENSE00003617799	0.836875
Q96QG7	ENSE00003646125	Q9Y217	ENSE00001788092	0.836821
Q14155	ENSE00003636788	Q9Y2X7	ENSE00003600136	0.836635
O15287	ENSE00003543692	O15360	ENSE00003966737	0.8363
P42229	ENSE00003785264	Q09472	ENSE00000880438	0.836122
P33993	ENSE00004013664	Q14566	ENSE00000776862	0.836102
Q96QG7	ENSE00003646125	Q9Y217	ENSE00001720889	0.836061
O43913	ENSE00003572322	Q13416	ENSE00003592057	0.836036
Q13546	ENSE00001529807	Q9Y572	ENSE00000654469	0.835985
Q13098	ENSE00003508668	Q9UNS2	ENSE00003788263	0.835863
Q9Y230	ENSE00003637730	Q9Y265	ENSE00001224791	0.835824
Q13098	ENSE00003482034	Q9BT78	ENSE00001073258	0.835784
P51159	ENSE00003892805	Q8TDW5	ENSE00001163459	0.83577
Q13546	ENSE00003618773	Q9Y572	ENSE00000654469	0.835694
P51159	ENSE00003891228	Q8TDW5	ENSE00001431334	0.835624
O75643	ENSE00003495027	O94906	ENSE00000663646	0.835577
P23921	ENSE00003617237	P31350	ENSE00003850689	0.835359
Q9UKV8	ENSE00003644665	Q9UPY3	ENSE00003967975	0.835178
Q12906	ENSE00000888280	Q99873	ENSE00003496480	0.834962
P25205	ENSE00002530589	P33992	ENSE00003788046	0.834926
P33993	ENSE00004013674	Q14566	ENSE00000776748	0.834804
O75643	ENSE00003662096	O94906	ENSE00000663647	0.834795
P43034	ENSE00003517948	Q15102	ENSE00003566592	0.834704
P16520	ENSE00003791618	P63218	ENSE00003459775	0.834646
O15287	ENSE00003653157	O15360	ENSE00003599474	0.834583
P23921	ENSE00003617237	Q92993	ENSE00003483314	0.834573
Q92530	ENSE00003471528	Q9Y3I1	ENSE00003460199	0.834537
Q9UKV8	ENSE00003498594	Q9UPY3	ENSE00003967964	0.834511
O75643	ENSE00000963283	O94906	ENSE00000663647	0.834194
P40692	ENSE00003656033	P54132	ENSE00003677528	0.834036
Q13107	ENSE00003557908	Q15020	ENSE00000754639	0.833996
P33991	ENSE00000693404	Q14566	ENSE00000455018	0.833889
Q13838	ENSE00003664572	Q9P127	ENSE00003680383	0.833888
P23921	ENSE00003686240	Q92993	ENSE00001191015	0.833886
O75643	ENSE00000963282	O94906	ENSE00000663645	0.833867
P25205	ENSE00002530589	P33992	ENSE00003666157	0.833856
Q15424	ENSE00002927887	Q92804	ENSE00003687995	0.833828
Q13263	ENSE00003583389	Q15047	ENSE00001618975	0.833515
Q12873	ENSE00001712256	Q13263	ENSE00003542576	0.833405
O15315	ENSE00001313228	O43502	ENSE00003481223	0.833356
P33992	ENSE00003680744	P33993	ENSE00001705403	0.833108
Q13200	ENSE00002524628	Q8WVY7	ENSE00001083627	0.833102
Q13200	ENSE00003566976	Q8WVY7	ENSE00003617081	0.833067
O75643	ENSE00003466354	O94906	ENSE00000663642	0.833031
P50570	ENSE00003538147	Q9Y5X1	ENSE00000894249	0.832931
P35606	ENSE00003602709	Q9Y678	ENSE00003520845	0.832704
Q6P5Z2	ENSE00003694121	Q9UNA1	ENSE00001648693	0.832652
O43663	ENSE00001312146	O95239	ENSE00003487419	0.832651
Q13200	ENSE00002524628	Q8WVY7	ENSE00001083621	0.8326
O43379	ENSE00003458319	P45984	ENSE00003520516	0.832581
Q9UKV8	ENSE00003679723	Q9UPY3	ENSE00003967974	0.832572
Q01970	ENSE00001195771	Q15599	ENSE00001720069	0.832527
Q12906	ENSE00003677228	Q99873	ENSE00003666279	0.832507
Q8IUR7	ENSE00003692678	Q9NWU2	ENSE00000663348	0.832452
P33992	ENSE00003680744	P33993	ENSE00004013674	0.832407
P15311	ENSE00003679609	Q15599	ENSE00003556781	0.832363
P35606	ENSE00001303156	P53618	ENSE00000886042	0.832342
Q13098	ENSE00003508668	Q9UNS2	ENSE00003624911	0.832341
Q12873	ENSE00001737716	Q13263	ENSE00003530508	0.832241
O15360	ENSE00002282541	Q00597	ENSE00003634487	0.832066
Q13107	ENSE00003641325	Q15020	ENSE00003505977	0.832032
Q13158	ENSE00001119659	Q13546	ENSE00001529807	0.831976
P61923	ENSE00003498386	Q9Y678	ENSE00003634283	0.831919
O14745	ENSE00002698726	P60484	ENSE00001156315	0.831854
O75643	ENSE00000963289	O94906	ENSE00000663636	0.831849
Q13200	ENSE00003521574	Q8WVY7	ENSE00003617081	0.831829
Q00597	ENSE00001037434	Q9HB96	ENSE00000849631	0.831824
Q6P2E9	ENSE00003629028	Q8IZD4	ENSE00003529209	0.831796
P33992	ENSE00003465175	P33993	ENSE00004013664	0.831787
P40692	ENSE00001730188	P54278	ENSE00003715574	0.831766
P23921	ENSE00003617237	P31350	ENSE00003843841	0.83176
O75643	ENSE00002467346	O94906	ENSE00000663639	0.831657
O43929	ENSE00001888522	Q13416	ENSE00000784501	0.831635
Q96QG7	ENSE00001166667	Q9Y216	ENSE00003669577	0.831614
P50570	ENSE00003589576	Q9Y5X1	ENSE00003441706	0.831543
O75385	ENSE00003729815	P60520	ENSE00003565779	0.831535
Q13416	ENSE00003592057	Q9UBD5	ENSE00000918684	0.831499
A1A4S6	ENSE00003514516	Q6P5Z2	ENSE00003694121	0.831468
P42229	ENSE00003659005	Q09472	ENSE00000655374	0.831337
Q9NWV8	ENSE00003654257	Q9NXR7	ENSE00001686271	0.831209
Q13501	ENSE00001506956	Q14596	ENSE00001619731	0.831201
P37275	ENSE00003701577	Q13363	ENSE00003636221	0.831188
P38159	ENSE00003647217	P62995	ENSE00003556786	0.830834
Q96QG7	ENSE00003556108	Q9Y216	ENSE00001490209	0.830763
Q13107	ENSE00003585854	Q15020	ENSE00003784104	0.830719
O00151	ENSE00003536983	P12814	ENSE00003595746	0.830679
O15534	ENSE00003534537	P49674	ENSE00003806643	0.83045
O94906	ENSE00000663639	Q6P2Q9	ENSE00002394950	0.830428
O43502	ENSE00003481979	O43542	ENSE00003572227	0.830273
Q6P2E9	ENSE00003678079	Q8IU60	ENSE00001504831	0.83019
O75643	ENSE00003662096	O94906	ENSE00000663642	0.830142
A1A4S6	ENSE00003675143	Q6P5Z2	ENSE00003477017	0.830095
O60504	ENSE00003672560	Q8TDM6	ENSE00003479974	0.829962
A1A4S6	ENSE00003663702	Q6P5Z2	ENSE00001052466	0.829949
Q6P2E9	ENSE00003678079	Q8IU60	ENSE00001504834	0.829934
Q7L5N1	ENSE00003597532	Q9BT78	ENSE00000728547	0.829933
O95433	ENSE00003606379	P07900	ENSE00003690868	0.829907
O15534	ENSE00001236837	P49674	ENSE00003802249	0.829859
Q9NWV8	ENSE00003654257	Q9NXR7	ENSE00003668458	0.829754
P40692	ENSE00003785627	P54278	ENSE00001848489	0.829752
P61201	ENSE00001100871	Q02556	ENSE00003458525	0.829561
P25205	ENSE00000756145	P33992	ENSE00003465175	0.829471
P53618	ENSE00000331859	Q9Y678	ENSE00003559596	0.829438
P40692	ENSE00001716871	Q9UQ84	ENSE00003666280	0.829289
O43502	ENSE00003481223	O43542	ENSE00003580849	0.829121
O15287	ENSE00001091850	O15360	ENSE00003966737	0.828777
Q9UKV8	ENSE00003476350	Q9UPY3	ENSE00003967957	0.828769
Q6R327	ENSE00003512663	Q9BPZ7	ENSE00003660996	0.828735
P40692	ENSE00003902581	Q9UQ84	ENSE00002329387	0.828681
P07900	ENSE00003546376	Q00613	ENSE00001646174	0.828509
O43318	ENSE00000918719	Q9NYJ8	ENSE00003473530	0.828495
O95983	ENSE00003539330	Q8WXI9	ENSE00000961124	0.828482
P23921	ENSE00003686240	Q92993	ENSE00003483314	0.828457
O15287	ENSE00003526299	O15360	ENSE00003477873	0.828433
P50148	ENSE00003536290	Q9NPQ8	ENSE00001267210	0.828364
O43379	ENSE00003699148	P45984	ENSE00003492428	0.828329
O75052	ENSE00003599110	P29475	ENSE00003739104	0.828286
Q05193	ENSE00003664090	Q13627	ENSE00001033294	0.828234
O43379	ENSE00003613990	P45984	ENSE00003492428	0.828136
P23921	ENSE00003617237	P31350	ENSE00003086028	0.828123
O15287	ENSE00003656312	O15360	ENSE00003966734	0.828069
Q8IUR7	ENSE00003692678	Q9NWU2	ENSE00000663347	0.827995
O14745	ENSE00001196813	P60484	ENSE00001456562	0.827958
P42229	ENSE00003659005	Q09472	ENSE00000655442	0.827924
P25205	ENSE00002524738	P33992	ENSE00003206772	0.827785
Q96QG7	ENSE00003683813	Q9Y217	ENSE00001681577	0.827719
O94906	ENSE00000409281	Q6P2Q9	ENSE00002411453	0.827639
P35249	ENSE00001079641	P40938	ENSE00001483649	0.827596
O43379	ENSE00003697155	P45984	ENSE00003560064	0.827513
P40692	ENSE00003902581	Q9UQ84	ENSE00003666280	0.827394
P35606	ENSE00001292150	P53618	ENSE00000886039	0.827022
P33992	ENSE00003680744	P33993	ENSE00003683184	0.826886
O95433	ENSE00003606379	P07900	ENSE00003681817	0.826838
Q13263	ENSE00003583389	Q15047	ENSE00003463624	0.826641
Q8IU60	ENSE00003599316	Q9NPI6	ENSE00003734899	0.826641
P54252	ENSE00003530935	P54727	ENSE00000718037	0.8263
Q8WWN9	ENSE00003534656	Q99418	ENSE00003738301	0.826258
Q13107	ENSE00003550406	Q15020	ENSE00003603282	0.826243
P35606	ENSE00003602709	P53618	ENSE00000703770	0.826161
Q7L5D6	ENSE00003790445	Q9Y3I1	ENSE00003626183	0.826108
Q9UKV8	ENSE00003544094	Q9UPY3	ENSE00003487149	0.825984
Q13107	ENSE00003654970	Q15020	ENSE00003573543	0.825681
P42229	ENSE00003648388	Q09472	ENSE00000655406	0.825584
O75643	ENSE00003466354	O94906	ENSE00000409281	0.825518
P45984	ENSE00003466166	P45985	ENSE00003706230	0.825435
Q96QG7	ENSE00003583163	Q9Y216	ENSE00001490212	0.825418
O15315	ENSE00001306179	O43502	ENSE00003481223	0.825405
P43246	ENSE00002464870	Q9UQ84	ENSE00002398962	0.825383
Q14566	ENSE00000776748	Q56NI9	ENSE00001230341	0.82526
Q13098	ENSE00003508668	Q9BT78	ENSE00000728547	0.825206
O15287	ENSE00003543692	O15360	ENSE00002294495	0.824834
O15360	ENSE00003599474	Q00597	ENSE00003537157	0.82479
P08621	ENSE00003499363	Q07955	ENSE00003674217	0.824774
Q12873	ENSE00001646888	Q13263	ENSE00003530508	0.824714
Q9UKV8	ENSE00003499669	Q9UPY3	ENSE00003967978	0.824668
P40855	ENSE00003535307	P56589	ENSE00000764854	0.824666
O94906	ENSE00000663636	Q6P2Q9	ENSE00002426002	0.824639
Q13363	ENSE00001047187	Q99708	ENSE00003566090	0.824377
P52630	ENSE00003672218	Q9UMW8	ENSE00001651074	0.824371
Q13416	ENSE00003559774	Q9UBD5	ENSE00000918685	0.824131
P51159	ENSE00003892805	Q96C24	ENSE00000673492	0.824102
O75643	ENSE00003656934	O94906	ENSE00000409281	0.824101
P25205	ENSE00002524738	P33992	ENSE00003788046	0.824053
O15360	ENSE00003462432	Q00597	ENSE00001466652	0.823892
O43379	ENSE00003697091	P45984	ENSE00003560064	0.823665
Q13200	ENSE00001285279	Q8WVY7	ENSE00003617081	0.823664
P61962	ENSE00003743456	Q9H2X6	ENSE00000833481	0.823614
Q13263	ENSE00003542576	Q15047	ENSE00001686493	0.823502
Q15424	ENSE00002927887	Q92804	ENSE00003590400	0.823403
P19525	ENSE00000397476	Q12906	ENSE00003584923	0.823188
O15360	ENSE00003477873	Q00597	ENSE00001466652	0.823109
P33991	ENSE00003469030	Q14566	ENSE00000776968	0.82301
Q96QG7	ENSE00003556108	Q9Y217	ENSE00001239922	0.822637
Q12906	ENSE00003581783	Q9UL40	ENSE00003617799	0.822468
P53618	ENSE00000886043	Q9Y678	ENSE00003594870	0.822403
P35606	ENSE00001305773	P53618	ENSE00000703795	0.822384
P45984	ENSE00001394598	P45985	ENSE00003489631	0.822313
P35606	ENSE00003672340	Q9Y678	ENSE00003461736	0.822186
O94906	ENSE00000663649	Q6P2Q9	ENSE00002356959	0.822099
P45973	ENSE00003467727	Q13263	ENSE00003583389	0.822067
O15315	ENSE00003622212	O43502	ENSE00003481223	0.82183
Q9BY11	ENSE00003686101	Q9UKS6	ENSE00003618002	0.821823
P07900	ENSE00003556987	Q9UHD1	ENSE00003549320	0.821769
P25205	ENSE00003486722	P33992	ENSE00003544760	0.821765
Q49AN0	ENSE00003653986	Q9UKT7	ENSE00000802462	0.821696
P54252	ENSE00003646843	P54727	ENSE00000718037	0.821614
P25205	ENSE00002530589	P33992	ENSE00003680744	0.821336
Q12873	ENSE00001710576	Q13263	ENSE00003587053	0.821316
Q6R327	ENSE00003650482	Q9BPZ7	ENSE00003570005	0.821114
O43913	ENSE00003608394	Q13416	ENSE00003592057	0.821031
Q7L5N1	ENSE00003635662	Q9BT78	ENSE00000728547	0.821007
Q13501	ENSE00003787017	Q14596	ENSE00003600056	0.820835
Q86YP4	ENSE00001284117	Q9UBB5	ENSE00003579438	0.820827
O15287	ENSE00001812653	O15360	ENSE00002282541	0.82081
P40692	ENSE00001730188	P54132	ENSE00003636417	0.820799
Q13416	ENSE00000784526	Q9UBD5	ENSE00000918684	0.820643
O43318	ENSE00000918719	Q9NYJ8	ENSE00003794431	0.820632
O75643	ENSE00000963288	O94906	ENSE00000663646	0.820545
P42229	ENSE00003638145	Q09472	ENSE00000655331	0.820384
P50570	ENSE00003561592	Q9Y5X1	ENSE00000894249	0.820287
O75052	ENSE00003599110	P29475	ENSE00003714713	0.820285
O15360	ENSE00003462432	Q00597	ENSE00003520968	0.820226
P35606	ENSE00003603825	P53618	ENSE00000703770	0.820149
P40692	ENSE00001716871	P54132	ENSE00003677528	0.819984
P07900	ENSE00003681817	Q00613	ENSE00003507105	0.819921
P10644	ENSE00003465268	P31321	ENSE00003896062	0.819887
Q13098	ENSE00003482034	Q9BT78	ENSE00000728588	0.819828
Q9UKV8	ENSE00003679723	Q9UPY3	ENSE00003967964	0.819623
Q6P5Z2	ENSE00001052460	Q9UNA1	ENSE00002527333	0.819594
O43379	ENSE00003701607	P45984	ENSE00003466247	0.819577
P33991	ENSE00000693417	Q14566	ENSE00000455018	0.819542
O95433	ENSE00002518265	P07900	ENSE00003546376	0.819521
Q01970	ENSE00000992483	Q15599	ENSE00000665163	0.819297
Q13107	ENSE00003541573	Q15020	ENSE00003471965	0.819284
P35606	ENSE00001299000	Q9Y678	ENSE00003458548	0.819154
P19525	ENSE00003474995	Q12906	ENSE00003677228	0.819147
P35606	ENSE00001298231	P53618	ENSE00000886041	0.818814
O15534	ENSE00003606050	P49674	ENSE00003806643	0.818709
P37275	ENSE00003695302	P56545	ENSE00003498267	0.818442
P33991	ENSE00000693417	Q14566	ENSE00000455013	0.818261
O43502	ENSE00003602501	O75771	ENSE00003713562	0.818249
Q8WWN9	ENSE00003534656	Q99418	ENSE00003746431	0.818199
P23921	ENSE00003686240	Q92993	ENSE00003462372	0.818142
Q14155	ENSE00003587316	Q9Y2X7	ENSE00002802011	0.818124
O94906	ENSE00000856671	Q6P2Q9	ENSE00002387594	0.81803
P25205	ENSE00002524738	P33992	ENSE00000653523	0.817986
P35606	ENSE00001298231	P53618	ENSE00000886040	0.81793
O94906	ENSE00000663636	Q6P2Q9	ENSE00003630832	0.817927
Q13098	ENSE00003516318	Q9BT78	ENSE00001073258	0.817758
P51159	ENSE00003892805	Q96C24	ENSE00003928437	0.817751
P40692	ENSE00003656033	P54132	ENSE00003686858	0.817612
Q96QG7	ENSE00001166667	Q9Y217	ENSE00001730864	0.817537
P42229	ENSE00003648388	Q09472	ENSE00000655331	0.817479
O00151	ENSE00003536983	P12814	ENSE00003643367	0.817464
Q13200	ENSE00003555789	Q8WVY7	ENSE00003510134	0.817276
Q969T9	ENSE00003638104	Q96J02	ENSE00003808749	0.817275
Q8IU60	ENSE00003567570	Q9NPI6	ENSE00003742558	0.817163
O00148	ENSE00003498299	P82979	ENSE00003488948	0.817118
O15360	ENSE00003599474	Q9HB96	ENSE00000849635	0.81711
Q13546	ENSE00003575873	Q9Y572	ENSE00003515761	0.81709
Q13200	ENSE00003530895	Q8WVY7	ENSE00003510134	0.816862
P43246	ENSE00002489881	Q9UQ84	ENSE00002398962	0.816771
O15534	ENSE00003576605	P49674	ENSE00003895888	0.8167
Q13098	ENSE00003516318	Q9UNS2	ENSE00003519143	0.816649
Q92530	ENSE00003471528	Q9Y3I1	ENSE00003492846	0.816276
P33993	ENSE00001705403	Q14566	ENSE00000455018	0.816212
P60520	ENSE00003588006	Q13501	ENSE00002710344	0.816209
Q86YP4	ENSE00001284117	Q9UBB5	ENSE00003614142	0.816185
Q96QG7	ENSE00001166667	Q9Y216	ENSE00003478821	0.816152
Q19AV6	ENSE00001537338	Q6NVH7	ENSE00003898867	0.815828
O94906	ENSE00000663646	Q6P2Q9	ENSE00002345080	0.815819
O43318	ENSE00000918723	Q9NYJ8	ENSE00003473530	0.81571
P43034	ENSE00003661843	Q9GZM8	ENSE00003531352	0.815428
Q13107	ENSE00003672001	Q15020	ENSE00003679860	0.815329
P54252	ENSE00003530935	P54725	ENSE00003587266	0.815117
Q96QG7	ENSE00003683813	Q9Y217	ENSE00001788092	0.814953
P61201	ENSE00001100894	Q13098	ENSE00003633884	0.814948
O15360	ENSE00002280260	Q00597	ENSE00003474211	0.814875
O15315	ENSE00003596749	O43502	ENSE00003971431	0.814807
P19525	ENSE00000397476	Q12906	ENSE00003550771	0.814706
P35606	ENSE00001292150	Q9Y678	ENSE00003458548	0.814677
Q13107	ENSE00003504323	Q15020	ENSE00003603282	0.814667
Q13501	ENSE00002710344	Q14596	ENSE00001365287	0.814607
P45984	ENSE00003466247	P45985	ENSE00003710291	0.814527
Q9UKV8	ENSE00003476350	Q9UPY3	ENSE00003967975	0.814513
Q14155	ENSE00003548813	Q9Y2X7	ENSE00003758781	0.814118
P33991	ENSE00003683573	Q14566	ENSE00003648778	0.8139
Q6R327	ENSE00003503710	Q9BPZ7	ENSE00003660996	0.813691
O14745	ENSE00001196813	P60484	ENSE00001156351	0.813579
Q8IU60	ENSE00003663289	Q9NPI6	ENSE00003749514	0.813485
P25205	ENSE00000756148	P33992	ENSE00003206772	0.813459
O15360	ENSE00002292950	Q00597	ENSE00001466652	0.813458
Q7L5N1	ENSE00003505400	Q9BT78	ENSE00000728547	0.813329
Q7L5D6	ENSE00003790445	Q9Y3I1	ENSE00003460199	0.813243
P35606	ENSE00001311447	P53618	ENSE00000886044	0.813222
Q96QG7	ENSE00003561129	Q9Y217	ENSE00001801114	0.813032
P33992	ENSE00003680744	P33993	ENSE00004013664	0.812987
O43379	ENSE00003686763	P45984	ENSE00003520516	0.812704
P22059	ENSE00003471564	Q9P0L0	ENSE00003643246	0.81265
O94906	ENSE00000663646	Q6P2Q9	ENSE00002372767	0.812618
Q13098	ENSE00003516318	Q9UNS2	ENSE00003788263	0.812571
P07900	ENSE00000660445	Q99615	ENSE00003496889	0.81252
O14745	ENSE00002698726	P60484	ENSE00003725338	0.812358
P35606	ENSE00001323326	Q9Y678	ENSE00003461736	0.812043
Q13107	ENSE00003557908	Q15020	ENSE00003573543	0.812017
P35606	ENSE00001305773	Q9Y678	ENSE00003662448	0.811998
O15534	ENSE00001236833	P49674	ENSE00003895888	0.811789
P35606	ENSE00001299000	P53618	ENSE00000886040	0.811738
Q96QG7	ENSE00003630196	Q9Y216	ENSE00003641877	0.81166
Q8N0X7	ENSE00003310651	Q96J02	ENSE00003804081	0.811621
Q9UKV8	ENSE00003544094	Q9UPY3	ENSE00003967975	0.811284
Q13107	ENSE00003641325	Q15020	ENSE00003679860	0.811275
P33991	ENSE00003540221	Q14566	ENSE00003580312	0.811243
P45984	ENSE00003466247	P45985	ENSE00003706230	0.811234
P08621	ENSE00003614741	Q07955	ENSE00003685625	0.81122
O75410	ENSE00003673155	Q14008	ENSE00001762771	0.811145
O94906	ENSE00000409281	Q6P2Q9	ENSE00003630832	0.810852
Q12906	ENSE00003577532	Q99873	ENSE00003674689	0.810819
P43034	ENSE00003667755	P68402	ENSE00001131376	0.810628
P35606	ENSE00001305773	Q9Y678	ENSE00003594870	0.810539
Q13546	ENSE00003637819	Q9Y572	ENSE00000654468	0.810336
Q8N0X7	ENSE00003403829	Q96J02	ENSE00003806435	0.810209
O95983	ENSE00003638978	Q03112	ENSE00002073440	0.810195
P55201	ENSE00001629164	Q8WYH8	ENSE00003495219	0.809775
O94906	ENSE00000663647	Q6P2Q9	ENSE00002397749	0.80977
Q6P5Z2	ENSE00003477017	Q9UNA1	ENSE00001648693	0.809727
O75643	ENSE00000963289	O94906	ENSE00000663647	0.809658
P35606	ENSE00001299000	P53618	ENSE00000886039	0.809639
P43034	ENSE00003661843	P68402	ENSE00003599941	0.80963
Q13416	ENSE00003559774	Q9UBD5	ENSE00003630477	0.809604
P40692	ENSE00001730188	P54132	ENSE00003482664	0.809505
O15360	ENSE00002282541	Q00597	ENSE00003666712	0.809336
Q8IZ07	ENSE00003680952	Q9Y3C5	ENSE00000772030	0.809214
P43694	ENSE00000924803	Q8WW38	ENSE00003591321	0.809166
O14745	ENSE00002698726	P60484	ENSE00001156327	0.809043
Q13200	ENSE00003679207	Q8WVY7	ENSE00003660807	0.808998
P52630	ENSE00001232934	Q9UMW8	ENSE00001757748	0.808985
Q6P5Z2	ENSE00003477017	Q9UNA1	ENSE00001754298	0.808949
P45984	ENSE00003466247	P45985	ENSE00003524523	0.808899
Q05193	ENSE00003902655	Q13627	ENSE00001033294	0.808853
Q13263	ENSE00001391650	Q15047	ENSE00001618975	0.808803
O43379	ENSE00003700548	P45984	ENSE00003492428	0.808792
P25205	ENSE00002530589	P33992	ENSE00000653523	0.808625
P07900	ENSE00000660445	Q00613	ENSE00003562204	0.808603
Q12873	ENSE00001727312	Q13263	ENSE00003542576	0.808505
P35606	ENSE00001298231	Q9Y678	ENSE00003594870	0.808459
P60520	ENSE00003565779	Q13501	ENSE00003529424	0.808263
O75182	ENSE00003579213	Q9H7L9	ENSE00001744751	0.80813
P42229	ENSE00002328222	Q09472	ENSE00001302097	0.808079
P33991	ENSE00003683573	Q14566	ENSE00003580312	0.808072
O15534	ENSE00003631592	P49674	ENSE00003894674	0.808059
Q9UKV8	ENSE00003641526	Q9UPY3	ENSE00003967975	0.80804
O60504	ENSE00003500052	Q8TDM6	ENSE00003505653	0.808034
Q7L5N1	ENSE00003597532	Q9BT78	ENSE00000728588	0.807918
O95983	ENSE00003539330	Q03112	ENSE00002073440	0.807908
Q9BY11	ENSE00003686101	Q9UKS6	ENSE00003545455	0.807762
Q49AN0	ENSE00003727077	Q9UKT7	ENSE00000802462	0.807704
P46934	ENSE00003601016	P60520	ENSE00001143095	0.807636
P40692	ENSE00001785296	P54278	ENSE00003715574	0.807587
Q07021	ENSE00003662948	Q96RL1	ENSE00003664652	0.807563
O75643	ENSE00003662096	O94906	ENSE00000856671	0.807466
P43246	ENSE00002464921	Q9UQ84	ENSE00003784222	0.807456
P33992	ENSE00003660683	P33993	ENSE00003616290	0.807383
Q6R327	ENSE00003527552	Q9BPZ7	ENSE00003570005	0.807351
A1A4S6	ENSE00003685171	Q6P5Z2	ENSE00001052457	0.807312
Q8N0X7	ENSE00001919239	Q96J02	ENSE00003806553	0.807309
Q8N0X7	ENSE00003525764	Q96J02	ENSE00003806435	0.807272
P43246	ENSE00002457696	Q9UQ84	ENSE00003784222	0.807262
Q13501	ENSE00003529424	Q14596	ENSE00003599986	0.807123
O60504	ENSE00003500052	Q8TDM6	ENSE00003649042	0.807114
P45984	ENSE00003560064	P45985	ENSE00003489631	0.806851
Q8N0X7	ENSE00003615283	Q96J02	ENSE00003809654	0.806778
P04040	ENSE00000824426	Q08426	ENSE00003573672	0.806661
O43379	ENSE00003604680	P45984	ENSE00003492617	0.806649
O00148	ENSE00003498299	P82979	ENSE00003572485	0.806639
P43034	ENSE00003661843	Q15102	ENSE00003566592	0.806597
P43034	ENSE00003628040	P68402	ENSE00001131376	0.806436
P25205	ENSE00002510915	P33992	ENSE00003544760	0.806418
P23921	ENSE00003633973	Q92993	ENSE00001191015	0.806344
Q9UKV8	ENSE00003548954	Q9UPY3	ENSE00003967974	0.806248
Q13098	ENSE00003482034	Q9UNS2	ENSE00003788263	0.806109
A1A4S6	ENSE00003584118	Q6P5Z2	ENSE00003694121	0.806031
P45984	ENSE00003492428	P45985	ENSE00002732704	0.805848
P13805	ENSE00003574697	Q13976	ENSE00001323221	0.805833
P50570	ENSE00003902790	Q9Y5X1	ENSE00000894245	0.805816
P43246	ENSE00002205909	Q9UQ84	ENSE00003511202	0.805721
Q14566	ENSE00003648778	Q56NI9	ENSE00003513996	0.805697
Q96QG7	ENSE00003683813	Q9Y216	ENSE00003478821	0.805531
P43694	ENSE00001612139	Q8WW38	ENSE00003476852	0.80537
P49674	ENSE00003895888	Q16625	ENSE00003549833	0.805307
P50570	ENSE00003589576	Q9Y5X1	ENSE00000894248	0.805243
P54252	ENSE00003646843	P54725	ENSE00003506967	0.805227
Q13107	ENSE00003520445	Q15020	ENSE00003679860	0.805167
P35606	ENSE00003602709	P53618	ENSE00003651964	0.805062
Q13416	ENSE00003592057	Q9UBD5	ENSE00000918681	0.804981
Q8N0X7	ENSE00003310651	Q96J02	ENSE00003808749	0.804849
O94906	ENSE00000663647	Q6P2Q9	ENSE00003693476	0.80459
Q6P2E9	ENSE00003595191	Q8IU60	ENSE00001504834	0.804561
Q12873	ENSE00003638459	Q13263	ENSE00003583389	0.804516
P10644	ENSE00003635636	P31321	ENSE00003892516	0.804462
Q13107	ENSE00003520445	Q15020	ENSE00003588367	0.80446
P25205	ENSE00000756148	P33992	ENSE00003680744	0.804259
P33993	ENSE00004013674	Q14566	ENSE00000776968	0.804211
P35606	ENSE00003631384	P53618	ENSE00000703770	0.804123
P33993	ENSE00004013664	Q14566	ENSE00000455018	0.804123
P42229	ENSE00002404780	Q09472	ENSE00000880438	0.804053
P43034	ENSE00003517948	Q9NXR1	ENSE00001524685	0.803943
P35606	ENSE00001298231	P53618	ENSE00000886039	0.80368
O15315	ENSE00003622212	O43502	ENSE00003547500	0.80358
Q6P2E9	ENSE00003661882	Q8IZD4	ENSE00003583991	0.803421
Q14155	ENSE00003662042	Q9Y2X7	ENSE00002802011	0.803236
P35249	ENSE00003797953	P40938	ENSE00000817040	0.803129
P43246	ENSE00001828808	Q9UQ84	ENSE00003784222	0.803092
P43034	ENSE00003590711	Q9NXR1	ENSE00001106621	0.803067
P40855	ENSE00003535307	P56589	ENSE00002512118	0.802918
P19525	ENSE00000747498	Q12906	ENSE00003787957	0.802836
Q8WWN9	ENSE00003534656	Q99418	ENSE00003813262	0.802811
P35606	ENSE00003790980	P53618	ENSE00000703770	0.802792
O75643	ENSE00003523416	O94906	ENSE00000663643	0.802711
P40692	ENSE00001716871	P54132	ENSE00003506653	0.80261
P23921	ENSE00003666985	P31350	ENSE00003843841	0.802586
O75643	ENSE00003469639	O94906	ENSE00000663636	0.80248
O43929	ENSE00000777579	Q13416	ENSE00000784501	0.802411
Q14155	ENSE00003522819	Q9Y2X7	ENSE00003758781	0.80239
P61201	ENSE00001504345	Q13098	ENSE00003633884	0.802389
Q96QG7	ENSE00003583163	Q9Y217	ENSE00001733809	0.802346
Q96QG7	ENSE00003683813	Q9Y216	ENSE00001490213	0.802339
O43379	ENSE00003700548	P45984	ENSE00003492617	0.802295
Q96QG7	ENSE00003561129	Q9Y217	ENSE00000938474	0.802021
O00308	ENSE00003599855	Q96B67	ENSE00001151976	0.801969
P35606	ENSE00001323326	P53618	ENSE00000703770	0.801956
Q6P5Z2	ENSE00001367841	Q9UNA1	ENSE00001648693	0.801835
Q15363	ENSE00003559654	Q9H8Y8	ENSE00003487200	0.80183
O43379	ENSE00003701607	P45984	ENSE00001391375	0.801726
O43913	ENSE00003848382	Q13416	ENSE00003592057	0.801707
O75643	ENSE00000963290	O94906	ENSE00000663637	0.801692
Q96QG7	ENSE00003630196	Q9Y216	ENSE00003603009	0.801688
Q13200	ENSE00003520792	Q8WVY7	ENSE00003660807	0.801627
P33992	ENSE00003544760	P33993	ENSE00001705403	0.801545
Q13098	ENSE00003508668	Q9BT78	ENSE00000728588	0.801317
P33992	ENSE00003677198	P33993	ENSE00004013671	0.801204
Q12873	ENSE00003638459	Q13263	ENSE00001391650	0.801145
P10644	ENSE00003465268	P31321	ENSE00003896230	0.801121
P37275	ENSE00003725201	Q13363	ENSE00003693325	0.801079
P51159	ENSE00003892805	Q8IYJ3	ENSE00003587554	0.801001
P37275	ENSE00003725201	Q13363	ENSE00003788377	0.800939
P52630	ENSE00003638811	Q9UMW8	ENSE00000650514	0.800912
O75674	ENSE00003647032	Q9H0E2	ENSE00001319112	0.800855
P19525	ENSE00000747486	Q12906	ENSE00003555276	0.800759
Q6P5Z2	ENSE00003694121	Q9UNA1	ENSE00001754298	0.800575
Q969T9	ENSE00003509833	Q96J02	ENSE00003806553	0.800509
P50148	ENSE00003536290	Q9NPQ8	ENSE00001267226	0.800481
Q9UKV8	ENSE00003641526	Q9UPY3	ENSE00003967974	0.800442
Q13416	ENSE00003592057	Q9UBD5	ENSE00000918683	0.800425
Q12873	ENSE00001705394	Q13263	ENSE00000655819	0.800397
Q15750	ENSE00003511483	Q9NYJ8	ENSE00003794431	0.800128
P33991	ENSE00000693414	Q14566	ENSE00000777053	0.799986
Q6P2E9	ENSE00003629028	Q8IU60	ENSE00003670909	0.799916
Q9UKV8	ENSE00003641526	Q9UPY3	ENSE00003967964	0.79989
Q14192	ENSE00003484131	Q66K89	ENSE00003656726	0.799874
Q13546	ENSE00003647211	Q9Y572	ENSE00003543814	0.799847
P33993	ENSE00003616290	Q14566	ENSE00000776862	0.799708
Q6P2E9	ENSE00003528403	Q8IU60	ENSE00003663289	0.799652
P51159	ENSE00003890957	Q9HCH5	ENSE00003489405	0.79952
P33991	ENSE00000693417	Q14566	ENSE00000777053	0.799475
Q01970	ENSE00001195819	Q15599	ENSE00003459324	0.79947
P43246	ENSE00001603119	Q9UQ84	ENSE00003666280	0.799419
P40692	ENSE00003902581	P54132	ENSE00003506653	0.7994
Q13363	ENSE00003636221	Q99708	ENSE00003615227	0.799368
O43379	ENSE00003701607	P45984	ENSE00001394598	0.799279
P53618	ENSE00001264246	Q9Y678	ENSE00003634283	0.799257
P51159	ENSE00003890957	Q8IYJ3	ENSE00003617072	0.798907
Q13263	ENSE00003583389	Q15047	ENSE00003569294	0.798853
O15360	ENSE00003462432	Q00597	ENSE00001037434	0.798823
Q13501	ENSE00001506956	Q14596	ENSE00001640806	0.798769
P15311	ENSE00003532760	Q15599	ENSE00000665163	0.798753
O75643	ENSE00003656934	O94906	ENSE00000663649	0.798747
P53618	ENSE00000886040	Q9Y678	ENSE00003614042	0.798726
P07900	ENSE00003690868	Q00613	ENSE00002191910	0.798702
O00148	ENSE00003665124	P82979	ENSE00003582252	0.79855
Q00597	ENSE00001758186	Q9HB96	ENSE00001032057	0.798175
P33991	ENSE00000693414	Q14566	ENSE00000777061	0.798163
Q13416	ENSE00003559774	Q9UBD5	ENSE00000918684	0.798159
P10644	ENSE00003642606	P31321	ENSE00003891745	0.798153
P35606	ENSE00001292150	P53618	ENSE00000886043	0.798115
O14617	ENSE00000892372	Q92572	ENSE00003658442	0.798033
A1A4S6	ENSE00003514516	Q6P5Z2	ENSE00003477017	0.797983
Q13107	ENSE00003556043	Q15020	ENSE00003784104	0.79791
Q6R327	ENSE00003527552	Q9BPZ7	ENSE00003510646	0.797886
P53618	ENSE00000886041	Q9Y678	ENSE00003581105	0.797594
Q14566	ENSE00000776821	Q56NI9	ENSE00003611316	0.797544
Q13098	ENSE00003694470	Q9BT78	ENSE00000728588	0.79754
O75643	ENSE00000963283	O94906	ENSE00000663644	0.79752
P19525	ENSE00000747412	Q12906	ENSE00003787957	0.797509
O75643	ENSE00000963281	O94906	ENSE00000663642	0.797502
P25205	ENSE00002510915	P33992	ENSE00003660683	0.797275
P35606	ENSE00001299000	P53618	ENSE00000886041	0.797229
Q7L5N1	ENSE00003506136	Q9BT78	ENSE00001073258	0.797157
O75643	ENSE00000963284	O94906	ENSE00000663643	0.797128
Q969T9	ENSE00003638104	Q96J02	ENSE00003811218	0.797098
Q969T9	ENSE00003638104	Q96J02	ENSE00003801726	0.796968
Q96ST3	ENSE00003624143	Q9H7L9	ENSE00001003587	0.796776
O75410	ENSE00001277207	Q14008	ENSE00001226065	0.796754
O15287	ENSE00003656312	O15360	ENSE00002294495	0.79664
Q12906	ENSE00003564791	Q9UL40	ENSE00003617799	0.796524
O15360	ENSE00002294495	Q9HB96	ENSE00000849638	0.796439
P54252	ENSE00003530935	P54725	ENSE00002827039	0.796424
Q96S59	ENSE00001009216	Q9NWU2	ENSE00000856540	0.796252
P52630	ENSE00001232934	Q00978	ENSE00003975243	0.79612
O15287	ENSE00003526299	O15360	ENSE00003655613	0.79606
O43502	ENSE00003547500	O75771	ENSE00003713562	0.795839
Q12906	ENSE00003677228	Q99873	ENSE00003576799	0.79574
P23921	ENSE00003596042	P31350	ENSE00003841901	0.79573
O15534	ENSE00003592059	P49674	ENSE00003802249	0.795449
Q9Y230	ENSE00003637730	Q9Y265	ENSE00003492006	0.795309
P07900	ENSE00003681817	Q9UHD1	ENSE00000743992	0.795268
Q96QG7	ENSE00003630196	Q9Y217	ENSE00001681577	0.795265
P23921	ENSE00003686240	Q92993	ENSE00003592795	0.795236
Q92530	ENSE00003788943	Q9Y3I1	ENSE00003618643	0.795212
Q9UKV8	ENSE00003641526	Q9UPY3	ENSE00003967978	0.795041
P19525	ENSE00000747412	Q12906	ENSE00000888280	0.795037
P62995	ENSE00003483374	Q15287	ENSE00003650331	0.794918
P33993	ENSE00004013672	Q14566	ENSE00000455018	0.794897
P35606	ENSE00001311447	P53618	ENSE00000886039	0.794867
Q13200	ENSE00003679207	Q8WVY7	ENSE00001083630	0.794828
O43502	ENSE00003517466	O43542	ENSE00003580849	0.794566
A1A4S6	ENSE00003514516	Q6P5Z2	ENSE00001367841	0.794394
O75182	ENSE00003579213	Q9H7L9	ENSE00001416350	0.794307
P33991	ENSE00000693414	Q14566	ENSE00000776968	0.794288
O75182	ENSE00003579213	Q9H7L9	ENSE00003533510	0.794211
O43502	ENSE00003481223	O75771	ENSE00003639346	0.794089
O43502	ENSE00003547500	O43542	ENSE00003615237	0.794027
O94874	ENSE00000840202	Q96HY6	ENSE00000656668	0.794012
Q13098	ENSE00003633884	Q9BT78	ENSE00000728588	0.793958
Q00597	ENSE00001682659	Q9HB96	ENSE00000849637	0.793855
O60504	ENSE00003510096	Q8TDM6	ENSE00003649042	0.793733
Q9Y230	ENSE00003522773	Q9Y265	ENSE00001224713	0.793536
Q03112	ENSE00002073440	Q13363	ENSE00003788377	0.793191
Q8IUR7	ENSE00003581869	Q9NWU2	ENSE00000856540	0.792797
O15315	ENSE00001518458	O43502	ENSE00003481223	0.792781
P33991	ENSE00000693401	Q14566	ENSE00003648778	0.792705
O43663	ENSE00001295125	O95239	ENSE00000815654	0.792677
P33991	ENSE00003690917	Q14566	ENSE00003648778	0.792452
P51159	ENSE00003891228	Q96C24	ENSE00000673560	0.79242
Q92530	ENSE00002688405	Q9Y3I1	ENSE00003492846	0.792249
P07900	ENSE00003690868	Q99615	ENSE00003538130	0.7919
Q13107	ENSE00003504323	Q15020	ENSE00003679860	0.791783
P19525	ENSE00001958053	Q12906	ENSE00003577532	0.791776
O15360	ENSE00003477873	Q00597	ENSE00001758186	0.791424
Q13200	ENSE00001179901	Q8WVY7	ENSE00001083634	0.791315
P42229	ENSE00003638145	Q09472	ENSE00000655442	0.791217
O00257	ENSE00003535119	Q13363	ENSE00003637905	0.791193
Q03112	ENSE00002085537	Q13363	ENSE00003636221	0.791124
Q96QG7	ENSE00003683813	Q9Y216	ENSE00001307828	0.791112
P61201	ENSE00001504345	Q02556	ENSE00000945819	0.790838
Q8IUR7	ENSE00003688557	Q9NWU2	ENSE00000663347	0.790836
P50570	ENSE00003902790	Q9Y5X1	ENSE00000894250	0.790826
Q8IUR7	ENSE00003688557	Q9NWU2	ENSE00000856540	0.790288
P16520	ENSE00003501177	P63218	ENSE00001453220	0.790195
P37275	ENSE00003725201	P56545	ENSE00003716812	0.789996
O75643	ENSE00000963284	O94906	ENSE00000663645	0.789816
Q96QG7	ENSE00003556108	Q9Y217	ENSE00001679999	0.789654
P50148	ENSE00001773857	Q9NPQ8	ENSE00001267210	0.789479
P51116	ENSE00000887360	Q06787	ENSE00003489325	0.789413
P07900	ENSE00000660445	Q99615	ENSE00003538130	0.789311
Q6R327	ENSE00003478344	Q9BPZ7	ENSE00003660996	0.789296
Q9UKV8	ENSE00003601006	Q9UPY3	ENSE00003967968	0.789239
A1A4S6	ENSE00003685171	Q6P5Z2	ENSE00001052466	0.788812
P35249	ENSE00003559074	P40938	ENSE00001349478	0.788801
O43379	ENSE00003702328	P45984	ENSE00003788751	0.788715
Q9Y230	ENSE00003572193	Q9Y265	ENSE00001224791	0.788652
P25205	ENSE00003486722	P33992	ENSE00003680744	0.788542
O15315	ENSE00003596749	O43502	ENSE00003481979	0.788481
Q12906	ENSE00003535375	Q99873	ENSE00003496480	0.788338
P42229	ENSE00003648388	Q09472	ENSE00001730907	0.788319
P51159	ENSE00003890957	Q8TDW5	ENSE00001090950	0.788305
P42229	ENSE00003785264	Q09472	ENSE00000655352	0.788289
Q03112	ENSE00002073683	Q13363	ENSE00003788377	0.788279
Q9H871	ENSE00003553243	Q9NWU2	ENSE00000856540	0.788262
O75410	ENSE00003673155	Q14008	ENSE00003573381	0.78812
Q9Y230	ENSE00003522773	Q9Y265	ENSE00001775556	0.787885
Q6R327	ENSE00003510920	Q9BPZ7	ENSE00003570005	0.78784
O15360	ENSE00003966737	Q00597	ENSE00001682659	0.78784
P08621	ENSE00003593260	Q07955	ENSE00003493110	0.787825
P35606	ENSE00001311447	Q9Y678	ENSE00003559596	0.787803
P35606	ENSE00003631384	P53618	ENSE00000886038	0.787724
P37275	ENSE00003701577	P56545	ENSE00001659349	0.787655
P19525	ENSE00000747487	Q12906	ENSE00003555276	0.787534
P23921	ENSE00003666985	P31350	ENSE00003845664	0.787415
P25205	ENSE00003486722	P33992	ENSE00003465175	0.787375
Q13546	ENSE00003586162	Q9Y572	ENSE00003515761	0.78721
P35606	ENSE00003790980	Q9Y678	ENSE00003520845	0.787198
P14174	ENSE00003694118	Q92905	ENSE00003662333	0.787115
P37275	ENSE00003701577	P56545	ENSE00003630689	0.787031
P35606	ENSE00003602709	Q9Y678	ENSE00003543979	0.786924
P35606	ENSE00001298231	Q9Y678	ENSE00003559596	0.786797
P32780	ENSE00003662049	Q13888	ENSE00003625997	0.786643
P33993	ENSE00003616290	Q14566	ENSE00000455013	0.786568
P35606	ENSE00003790980	P53618	ENSE00003651964	0.786368
Q12873	ENSE00001727312	Q13263	ENSE00003530508	0.786184
P51159	ENSE00003890957	Q96C24	ENSE00001217979	0.786165
Q9H871	ENSE00003515844	Q9NWU2	ENSE00000663348	0.786125
P33992	ENSE00003788046	P33993	ENSE00004013674	0.78604
P33991	ENSE00003683573	Q14566	ENSE00000455018	0.785932
Q96QG7	ENSE00001166667	Q9Y217	ENSE00001788092	0.785911
P33992	ENSE00001800554	P33993	ENSE00004013674	0.785845
P33993	ENSE00001705403	Q14566	ENSE00000455013	0.785835
P46934	ENSE00003601016	Q969W9	ENSE00003678044	0.785832
P33992	ENSE00000653523	P33993	ENSE00004013674	0.785819
P40692	ENSE00001716871	Q9UQ84	ENSE00002398962	0.785813
Q15750	ENSE00000880355	Q9NYJ8	ENSE00003473530	0.785762
P67809	ENSE00003500335	Q14103	ENSE00003654477	0.785725
P51159	ENSE00003891228	Q8IYJ3	ENSE00003587554	0.785705
P45984	ENSE00003788751	P45985	ENSE00003489631	0.785672
P42229	ENSE00003542285	Q09472	ENSE00000655331	0.785506
A1A4S6	ENSE00003514516	Q6P5Z2	ENSE00001052466	0.785434
P50148	ENSE00003668412	Q9NPQ8	ENSE00001267226	0.785266
P43034	ENSE00003590711	Q9NXR1	ENSE00001106634	0.785256
O14617	ENSE00003635890	Q92572	ENSE00003602988	0.785255
O95983	ENSE00001709127	Q03112	ENSE00002085537	0.785187
O43913	ENSE00003508846	Q13416	ENSE00000784501	0.785143
Q96QG7	ENSE00003630196	Q9Y216	ENSE00001490212	0.78477
P25205	ENSE00002530589	P33992	ENSE00003544760	0.784713
Q9BY11	ENSE00003677741	Q9UNF0	ENSE00003688246	0.784694
P54252	ENSE00003574977	P54727	ENSE00000926771	0.784518
P40692	ENSE00003656033	Q9UQ84	ENSE00003602156	0.784491
O75182	ENSE00000689615	Q9H7L9	ENSE00001744751	0.784454
A1A4S6	ENSE00003514516	Q6P5Z2	ENSE00003682866	0.78436
O75052	ENSE00001042228	P29475	ENSE00003746038	0.784289
P40692	ENSE00003785627	P54132	ENSE00003482664	0.784117
Q96QG7	ENSE00003683813	Q9Y217	ENSE00001596599	0.784072
Q12906	ENSE00003581783	Q99873	ENSE00003666279	0.78405
Q13200	ENSE00002524628	Q8WVY7	ENSE00003660807	0.78399
P51159	ENSE00003891228	Q8IYJ3	ENSE00003724726	0.783962
O15287	ENSE00003648595	O15360	ENSE00002280260	0.783877
O75674	ENSE00003645547	Q9H0E2	ENSE00003531285	0.783836
P45984	ENSE00003560064	P45985	ENSE00003710941	0.783833
Q969T9	ENSE00003675316	Q96J02	ENSE00003806435	0.783816
O15360	ENSE00003638634	Q00597	ENSE00003520968	0.783782
P51159	ENSE00003890957	Q4VX76	ENSE00001086527	0.783746
P19525	ENSE00000747486	Q12906	ENSE00003581783	0.783741
P43246	ENSE00002512620	Q9UQ84	ENSE00003624766	0.783737
Q6P5Z2	ENSE00003477017	Q9UNA1	ENSE00001663634	0.783725
P33991	ENSE00003469030	Q14566	ENSE00000776748	0.783637
O75052	ENSE00001042234	P29475	ENSE00003719994	0.783624
Q12873	ENSE00001710576	Q13263	ENSE00000655819	0.783598
P43246	ENSE00002464870	Q9UQ84	ENSE00003511202	0.78358
Q13098	ENSE00003560649	Q9UNS2	ENSE00003624911	0.783527
O15287	ENSE00003502137	O15360	ENSE00002282541	0.783424
P19525	ENSE00000747412	Q12906	ENSE00003535375	0.783374
P52630	ENSE00003561376	Q9UMW8	ENSE00001714040	0.783358
P43034	ENSE00003661843	P68402	ENSE00003593989	0.783352
P25205	ENSE00000756147	P33992	ENSE00003527455	0.783326
Q14566	ENSE00000776821	Q56NI9	ENSE00003543914	0.783281
P08621	ENSE00003593260	Q07955	ENSE00003685625	0.783271
Q03112	ENSE00002085537	Q13363	ENSE00003693325	0.782951
Q14155	ENSE00001468253	Q9Y2X7	ENSE00002802011	0.782948
Q6P2E9	ENSE00003523061	Q8IZD4	ENSE00001159495	0.782892
Q13107	ENSE00003641325	Q15020	ENSE00003521917	0.782626
O75643	ENSE00003618331	O94906	ENSE00000663639	0.782596
O43684	ENSE00001016126	Q8N5F7	ENSE00001847017	0.78257
P52630	ENSE00003681102	Q9UMW8	ENSE00001714040	0.7825
P53618	ENSE00000886039	Q9Y678	ENSE00003594870	0.782475
O15315	ENSE00003622212	O43502	ENSE00003481979	0.782331
P22059	ENSE00000719176	Q9P0L0	ENSE00003462588	0.782254
P33992	ENSE00000653523	P33993	ENSE00004013666	0.782235
P51159	ENSE00003893822	Q8TDW5	ENSE00001025761	0.782233
P35606	ENSE00001311447	Q9Y678	ENSE00003509174	0.782097
P50570	ENSE00003902790	Q9Y5X1	ENSE00000894249	0.78196
Q13501	ENSE00002710344	Q14596	ENSE00001640806	0.781898
Q8N0X7	ENSE00003615283	Q96J02	ENSE00003804081	0.781702
Q99747	ENSE00003532962	Q9BXF6	ENSE00003495708	0.781693
P04040	ENSE00000824425	Q08426	ENSE00003524064	0.781442
Q8IUR7	ENSE00000778741	Q9NWU2	ENSE00000663348	0.781251
P19525	ENSE00000747486	Q12906	ENSE00003584923	0.781211
Q6P5Z2	ENSE00001052457	Q9UNA1	ENSE00001648693	0.781201
O43684	ENSE00003392782	Q8N5F7	ENSE00001847017	0.78107
Q6R327	ENSE00003542944	Q9BPZ7	ENSE00003553356	0.780823
P53618	ENSE00000886038	Q9Y678	ENSE00003458548	0.78065
O60504	ENSE00003500052	Q8TDM6	ENSE00003530838	0.780419
Q6P5Z2	ENSE00001052457	Q9UNA1	ENSE00001663634	0.780412
Q9Y230	ENSE00003474853	Q9Y265	ENSE00001224791	0.780397
O00161	ENSE00003635811	Q13277	ENSE00003480029	0.780369
O75643	ENSE00000963282	O94906	ENSE00000663647	0.780328
O15360	ENSE00002282541	Q00597	ENSE00003572018	0.780263
Q12906	ENSE00003581783	Q9UL40	ENSE00001095551	0.78023
O94906	ENSE00000663645	Q6P2Q9	ENSE00002345080	0.780195
A1A4S6	ENSE00003663702	Q6P5Z2	ENSE00003477017	0.780113
O75643	ENSE00000963284	O94906	ENSE00000663647	0.780102
P23921	ENSE00003639634	P31350	ENSE00003841901	0.78005
Q9UKV8	ENSE00003544094	Q9UPY3	ENSE00003967968	0.779995
P61201	ENSE00001100894	Q02556	ENSE00003968776	0.779804
Q6P2E9	ENSE00003682325	Q8IZD4	ENSE00003529209	0.779645
P33991	ENSE00000693417	Q14566	ENSE00000455012	0.779611
O75643	ENSE00000963283	O94906	ENSE00000663641	0.779588
Q13416	ENSE00000784524	Q9UBD5	ENSE00000918680	0.779583
P19525	ENSE00000747487	Q12906	ENSE00003581783	0.779546
Q96S59	ENSE00003714478	Q9NWU2	ENSE00000856539	0.779522
O15360	ENSE00003653763	Q00597	ENSE00001037434	0.779503
P50570	ENSE00003677107	Q9Y5X1	ENSE00000894250	0.779487
P43246	ENSE00002469848	Q9UQ84	ENSE00003602156	0.779421
O75052	ENSE00001042247	P29475	ENSE00003737876	0.779393
P35606	ENSE00003631384	P53618	ENSE00000886037	0.779325
P35606	ENSE00001298231	P53618	ENSE00000886044	0.779323
P40692	ENSE00003902581	Q9UQ84	ENSE00003588593	0.779186
Q7L5D6	ENSE00003786862	Q9Y3I1	ENSE00003851044	0.779072
P40692	ENSE00003656033	P54132	ENSE00003559872	0.779025
P25205	ENSE00003493401	P33992	ENSE00003680744	0.778949
P61201	ENSE00001100894	Q13098	ENSE00003673214	0.778929
P51159	ENSE00003891228	Q4VX76	ENSE00001086526	0.778882
P25205	ENSE00003505305	P33992	ENSE00003677198	0.778823
O43379	ENSE00003697091	P45984	ENSE00001394598	0.778809
O15360	ENSE00003653763	Q00597	ENSE00003537157	0.778767
P54252	ENSE00003530935	P54725	ENSE00003506967	0.778727
Q96QG7	ENSE00003683813	Q9Y216	ENSE00003603009	0.778646
Q7L5D6	ENSE00003523327	Q9Y3I1	ENSE00003618643	0.778504
P35606	ENSE00001305773	P53618	ENSE00000886043	0.778491
P33993	ENSE00004013674	Q14566	ENSE00000776821	0.778482
P04040	ENSE00000824432	Q08426	ENSE00003573672	0.778294
O94906	ENSE00000663639	Q6P2Q9	ENSE00003669219	0.778291
P07900	ENSE00003681817	Q15185	ENSE00003513659	0.778219
O14617	ENSE00001150801	Q92572	ENSE00003574347	0.778213
P32780	ENSE00003464709	Q13888	ENSE00003554243	0.778125
P15311	ENSE00002333652	Q15599	ENSE00000665163	0.778105
O75052	ENSE00001445962	P29475	ENSE00003746038	0.778048
P33991	ENSE00003540221	Q14566	ENSE00003648778	0.778021
O75643	ENSE00003693722	O94906	ENSE00000663646	0.777996
Q12906	ENSE00003535375	Q99873	ENSE00003674689	0.777944
Q96QG7	ENSE00003683813	Q9Y217	ENSE00001239922	0.777872
O75052	ENSE00001042247	P29475	ENSE00003714411	0.777847
P52630	ENSE00003672218	Q00978	ENSE00003627295	0.777759
Q13107	ENSE00003573208	Q15020	ENSE00003567063	0.777638
O15287	ENSE00003648595	O15360	ENSE00003653763	0.777588
Q96QG7	ENSE00003683813	Q9Y216	ENSE00001490209	0.777402
P35249	ENSE00001140654	P40938	ENSE00001483649	0.777401
P15311	ENSE00001028545	Q15599	ENSE00003459324	0.777385
P33992	ENSE00003206772	P33993	ENSE00003683184	0.777377
P52630	ENSE00003647379	Q00978	ENSE00003975243	0.777305
P61923	ENSE00003553393	Q9Y678	ENSE00003559596	0.777295
O15287	ENSE00001091850	O15360	ENSE00002282541	0.777289
Q13098	ENSE00003516318	Q9BT78	ENSE00000728588	0.777259
P50570	ENSE00003538147	Q9Y5X1	ENSE00003444244	0.777238
O43379	ENSE00000862913	P45984	ENSE00003492428	0.776815
P51159	ENSE00003891228	Q4VX76	ENSE00003739746	0.776808
P33993	ENSE00004013666	Q14566	ENSE00000776968	0.776779
P51159	ENSE00003893822	Q9HCH5	ENSE00003683946	0.776737
Q14155	ENSE00001666787	Q9Y2X7	ENSE00003650596	0.776685
P15311	ENSE00001028543	Q15599	ENSE00001720069	0.776682
Q9Y230	ENSE00003522509	Q9Y265	ENSE00001224791	0.776647
Q13107	ENSE00003541573	Q15020	ENSE00003593339	0.776435
P51159	ENSE00003893822	Q96C24	ENSE00001217979	0.77641
Q05193	ENSE00003574406	Q13627	ENSE00001033299	0.776401
O43379	ENSE00003699148	P45984	ENSE00003466247	0.776154
P22059	ENSE00000719176	Q9P0L0	ENSE00001184229	0.776103
P42229	ENSE00003785264	Q09472	ENSE00001307142	0.776015
O43379	ENSE00001429991	P45984	ENSE00003556603	0.775794
P43246	ENSE00002457696	Q9UQ84	ENSE00003511202	0.77576
P35606	ENSE00001292150	P53618	ENSE00000886042	0.7757
O94906	ENSE00000663647	Q6P2Q9	ENSE00003630832	0.775615
P33991	ENSE00000693404	Q14566	ENSE00000776968	0.77559
P37275	ENSE00003725201	P56545	ENSE00001191602	0.775584
P35249	ENSE00003625625	P40938	ENSE00001349478	0.775477
O94906	ENSE00000663637	Q6P2Q9	ENSE00002426002	0.775341
P42229	ENSE00003691789	Q09472	ENSE00000655352	0.775335
P52630	ENSE00003542351	Q00978	ENSE00003975243	0.77528
Q96S59	ENSE00001009216	Q9NWU2	ENSE00000663347	0.775271
O00257	ENSE00000949908	Q13363	ENSE00003637905	0.775143
P40692	ENSE00003902581	Q9UQ84	ENSE00003784222	0.775121
P07900	ENSE00003556987	Q00613	ENSE00003562204	0.774992
P53618	ENSE00000703795	Q9Y678	ENSE00003509174	0.774974
P15311	ENSE00001028543	Q15599	ENSE00003459324	0.774947
O43929	ENSE00003507912	Q13416	ENSE00003592057	0.774897
P61923	ENSE00003522930	Q9Y678	ENSE00003594870	0.774875
O43663	ENSE00001295125	O95239	ENSE00001421111	0.774811
O75052	ENSE00001042243	P29475	ENSE00003714411	0.774717
Q96QG7	ENSE00003583163	Q9Y216	ENSE00001490213	0.774689
Q08379	ENSE00001723422	Q9BQQ3	ENSE00003458359	0.774685
O43502	ENSE00003971431	O43542	ENSE00003580849	0.774644
Q13416	ENSE00003559774	Q9UBD5	ENSE00000918676	0.774613
P50570	ENSE00003677107	Q9Y5X1	ENSE00001218176	0.774587
Q8IU60	ENSE00003469422	Q9NPI6	ENSE00003586516	0.774582
Q13113	ENSE00001064457	Q5T2W1	ENSE00001710717	0.774569
Q8N0X7	ENSE00003310651	Q96J02	ENSE00003805491	0.774458
P42229	ENSE00002328222	Q09472	ENSE00000655266	0.774396
P23921	ENSE00003666985	Q92993	ENSE00001191008	0.774332
Q9H871	ENSE00001011440	Q9NWU2	ENSE00000856540	0.774252
O43379	ENSE00000862913	P45984	ENSE00003492617	0.774042
Q9BY11	ENSE00003686101	Q9UNF0	ENSE00003465303	0.774003
Q49AN0	ENSE00003648876	Q9UKT7	ENSE00003668654	0.773941
P50570	ENSE00003561592	Q9Y5X1	ENSE00000894250	0.773892
O43663	ENSE00001295125	O95239	ENSE00000672202	0.77388
Q969T9	ENSE00003509833	Q96J02	ENSE00003806435	0.773817
Q6P2E9	ENSE00003595822	Q8IZD4	ENSE00003662629	0.773789
O43913	ENSE00003572322	Q13416	ENSE00003688608	0.773787
Q13107	ENSE00003550406	Q15020	ENSE00000754639	0.773688
P10644	ENSE00003709612	P31321	ENSE00003892516	0.773621
Q8IU60	ENSE00001504832	Q9NPI6	ENSE00003734899	0.773573
P40692	ENSE00003902581	P54278	ENSE00003732666	0.773563
[truncated: 28,571 more rows]

## Sheet: Supplementary Table S8
Supplementary Table S8
List of proteins for runtime evaluation					Results:
PDB ID	Uniprot ID 1	Chain 1	Uniprot ID 2	Chain 2		dMasIF	unit	PINET	unit	GLINTER	unit	ProteinMAE	unit		Alphafold-Multimer	unit	Alphafold 3	unit	DeepInter	unit	DeepGraph-Inter
3ma2	P01033	B	P50281	A	Preprocessing	1.56899	s	28.1091	s	166.187	s	2.25301	s	Preprocessing + prediction	4624.69	s	1386.57	s	800	s	https://codeocean.com/capsule/4368186/tree/v1
4cgy	Q9H9A7	B	Q13472	A		2.37449	s	92.0612	s	267.933	s	3.12139	s		4589.82	s	1251.4	s	2556	s
3shv	P16104	C	Q8NEM0	A		1.43568	s	18.7124	s	184.34	s	1.77407	s		3887.01	s	1089.94	s	364	s
5u98	O00267	C	P01889	A		1.51085	s	24.1534	s	221.612	s	1.88757	s		3931.77	s	1198.06	s	632	s	Provided code ocean reference demonstrates a time of > 2 hours for the prediction of one protein pair including the preprocessing.
6wnx	P63208	B	Q9UKB1	A		2.18922	s	54.0279	s	1245.28	s	2.68995	s		11481.6	s	1448.99	s	2802	s
4kmd	P08151	B	Q9UMX1	A		1.71694	s	24.1206	s	150.863	s	2.16453	s		7348.91	s	1130.5	s	813	s
3n7p	O60894	D	Q16602	A		1.38555	s	22.7017	s	133.941	s	1.74035	s		4153.25	s	1244.24	s	315	s
3tw8	Q15286	B	Q6P3S1	A		2.04019	s	44.5111	s	903.939	s	2.50382	s		4694.28	s	1137.34	s	1486	s
1efx	P52292	C	P10321	A		1.62028	s	26.8505	s	179.468	s	2.02027	s		3928.22	s	1156.96	s	619	s
6vme	Q9UK41	E	Q99816	B		1.3498	s	20.8366	s	133.089	s	1.67336	s		4696.09	s	1166.12	s	337	s
					Average preprocessing time:
						1.7192	s	35.6084	s	358.665	s	2.18283	s		5333.57	s	1221.01	s	x	not measured
					Prediction time (all 10):	28.6537	s	12.6885	s	12.1254	s	15.354	s		12307.1	s	877.52	s	x	not measured
					Total runtime:	45.8457	s	368.773	s	3598.78	s	37.1823	s		65642.8	s	13087.6	s	10724	s
						0.764095	min	6.14621	min	59.9796	min	0.619705	min		1094.05	min	218.127	min	178.733	min
															18.2341	h	3.63546	h	2.97889	hours
					Comparing runtimes:
					factor to dMaSIF	1		8.04379		78.4977		0.811032
					factor to PInet	0.12432		1		9.75879		0.100827
					factor to GLINTER	0.0127392		0.102472		1		0.0103319
					factor to ProteinMAE	1.233		9.91796		96.7873		1
						For comparison, if score is < 1, this method is faster than the one compared to and vice versa.
